# Supplementary material for: 5-Chloro-1H-indole-3-carb­oxy­lic acid
Source: Acta Crystallogr Sect E Struct Rep Online. 2011 Dec 17;68(Pt 1):o145. doi: 10.1107/S1600536811053384 (PMC3254488; doi:10.1107/S1600536811053384)
Supplement: Supplementary file 2 [file e-68-0o145-Isup2.hkl]

# 
# h,k,l, Fc-squared, Fo-squared, sigma(Fo-squared) and status flag 
# 
data_I
_shelx_title ' lyh in Pbca' 
_shelx_refln_list_code          4 
_shelx_F_calc_maximum      276.31 
_exptl_crystal_F_000       800.00 
_reflns_d_resolution_high  0.7725 
 
loop_ 
 _symmetry_equiv_pos_as_xyz 
 'x, y, z' 
 '-x+1/2, -y, z+1/2' 
 '-x, y+1/2, -z+1/2' 
 'x+1/2, -y+1/2, -z' 
 '-x, -y, -z' 
 'x-1/2, y, -z-1/2' 
 'x, -y-1/2, z-1/2' 
 '-x-1/2, y-1/2, z' 
 
_cell_length_a     7.2934 
_cell_length_b    13.0653 
_cell_length_c    17.9020 
_cell_angle_alpha  90.000 
_cell_angle_beta   90.000 
_cell_angle_gamma  90.000 
 
_shelx_F_squared_multiplier     1.000 
 
loop_ 
 _refln_index_h 
 _refln_index_k 
 _refln_index_l 
 _refln_F_squared_calc 
 _refln_F_squared_meas 
 _refln_F_squared_sigma 
 _refln_observed_status 
   2   0   0        8.52       11.23      2.98 o 
   4   0   0     3147.69     3335.07     83.88 o 
   6   0   0     1162.06     1131.08     55.97 o 
   8   0   0      211.59      216.75     19.92 o 
   2   1   0    76348.39    65751.73   1897.37 o 
   4   1   0     1242.96     1309.60     24.86 o 
   6   1   0      119.43      116.41      6.94 o 
   8   1   0       70.11       78.75      8.05 o 
   0   2   0     3424.81     3084.02    117.63 o 
   2   2   0    39888.39    36047.76    734.46 o 
   4   2   0        3.18        2.59      1.49 o 
   6   2   0     2454.31     2404.34     87.67 o 
   8   2   0       62.61       76.16      7.61 o 
   2   3   0     4843.19     4708.01     79.96 o 
   4   3   0    15725.91    15313.97    379.06 o 
   6   3   0       79.50       66.59      8.52 o 
   8   3   0      205.72      187.68     13.32 o 
   0   4   0      181.91      147.25      2.98 o 
   2   4   0      200.07      200.25      6.13 o 
   4   4   0      528.19      616.10     17.57 o 
   6   4   0      385.45      371.57     15.15 o 
   8   4   0      414.66      402.11     21.62 o 
   2   5   0      389.59      257.90      4.96 o 
   4   5   0      733.15      668.24     16.18 o 
   6   5   0      673.39      625.01     20.32 o 
   8   5   0        1.14        0.04      4.02 o 
   0   6   0     1413.41     1681.63     32.65 o 
   2   6   0      141.69      139.04      3.37 o 
   4   6   0       60.90       54.68      2.54 o 
   6   6   0       20.86       18.50      3.31 o 
   8   6   0      158.73      137.69     10.78 o 
   2   7   0      852.09      821.00     20.99 o 
   4   7   0       31.75       21.02      2.15 o 
   6   7   0       55.09       51.48      3.83 o 
   8   7   0       37.28       41.12      6.34 o 
   0   8   0       28.50       23.21      4.14 o 
   2   8   0      516.65      534.08     12.21 o 
   4   8   0        5.26        1.27      1.82 o 
   6   8   0        5.95        4.56      2.83 o 
   8   8   0       10.52        5.12      4.29 o 
   2   9   0      144.04      131.05      7.38 o 
   4   9   0      709.87      724.05     21.73 o 
   6   9   0       91.03      107.40      7.25 o 
   0  10   0        2.11       -4.24      4.24 o 
   2  10   0       88.13       97.02      7.36 o 
   4  10   0       52.64       49.48      3.36 o 
   6  10   0       18.22       18.17      3.41 o 
   2  11   0      468.79      479.99     18.99 o 
   4  11   0      111.61      124.31      6.13 o 
   6  11   0        0.45        4.64      5.42 o 
   0  12   0      619.20      738.30     41.09 o 
   2  12   0      192.91      202.77     10.29 o 
   4  12   0       55.20       47.94      5.53 o 
   6  12   0       28.55       20.47      6.40 o 
   2  13   0        6.76        5.80      3.17 o 
   4  13   0        0.06       -2.21      3.86 o 
   0  14   0      146.48      207.80     19.27 o 
   2  14   0       32.98       37.50      5.10 o 
   4  14   0      152.53      165.92     14.46 o 
   2  15   0      235.94      266.61     15.81 o 
   4  15   0      123.81      141.87     12.02 o 
   0  16   0       34.19       17.83     12.30 o 
   2  16   0       76.27       81.83      8.73 o 
   1   1   1      434.40      427.04     10.25 o 
   2   1   1    14985.36    14310.79    150.14 o 
   3   1   1      264.61      277.33      5.02 o 
   4   1   1     4607.56     4632.34    109.20 o 
   5   1   1       13.30       13.93      1.27 o 
   6   1   1      147.94      136.04      4.46 o 
   7   1   1       46.42       59.28      3.79 o 
   8   1   1        5.44        4.73      3.00 o 
   9   1   1        0.14       -1.27      3.11 o 
   0   2   1     8817.92     8305.07    118.34 o 
   1   2   1      100.25       97.97      1.39 o 
   2   2   1     9955.25     9567.51    114.97 o 
   3   2   1      936.36      931.67     10.67 o 
   4   2   1     5939.73     5992.16     85.86 o 
   5   2   1        2.68        4.00      1.14 o 
   6   2   1      118.08      120.03      4.24 o 
   7   2   1        0.18        0.84      2.53 o 
   8   2   1       87.82       73.61      5.64 o 
   9   2   1        7.09       14.39      4.36 o 
   1   3   1     2395.09     2184.79     34.71 o 
   2   3   1       42.52       64.56      1.48 o 
   3   3   1       89.69       72.42      1.78 o 
   4   3   1        2.62        0.96      1.16 o 
   5   3   1      587.80      548.49     12.56 o 
   6   3   1     2304.70     2231.45     45.99 o 
   7   3   1        1.56        2.64      2.05 o 
   8   3   1      126.88      118.85      6.74 o 
   9   3   1        1.48        2.77      3.42 o 
   0   4   1    11233.80    10831.71    203.07 o 
   1   4   1       59.16       71.10      1.43 o 
   2   4   1      126.64      144.36      2.24 o 
   3   4   1     2456.87     2581.19     35.78 o 
   4   4   1     1133.19     1240.06     18.59 o 
   5   4   1       62.47       67.19      2.44 o 
   6   4   1      657.24      647.76     14.13 o 
   7   4   1       23.58       25.59      3.25 o 
   8   4   1      316.41      296.86     12.15 o 
   9   4   1        4.36        1.79      3.33 o 
   1   5   1       75.71       32.79      1.46 o 
   2   5   1      223.12      208.25      4.12 o 
   3   5   1       33.65       33.59      1.72 o 
   4   5   1      276.59      275.66      5.67 o 
   5   5   1       22.05       27.15      1.59 o 
   6   5   1      180.23      167.65      4.80 o 
   7   5   1       88.66       85.42      5.27 o 
   8   5   1      330.69      283.26     12.12 o 
   9   5   1        1.78        3.36      6.23 o 
   0   6   1        0.65       10.34      5.97 o 
   1   6   1     1471.53     1445.31     30.04 o 
   2   6   1     1363.42     1416.68     20.38 o 
   3   6   1     2094.22     2028.30     32.46 o 
   4   6   1        3.56        4.19      1.24 o 
   5   6   1      564.93      583.60     11.46 o 
   6   6   1        8.52       10.65      1.92 o 
   7   6   1       26.58       30.96      3.30 o 
   8   6   1        1.43        3.74      3.26 o 
   1   7   1     3211.71     3291.93     59.27 o 
   2   7   1      140.74      177.79      3.71 o 
   3   7   1      112.49      109.43      2.68 o 
   4   7   1      126.93      132.31      3.32 o 
   5   7   1        4.21        5.01      1.66 o 
   6   7   1       12.52       14.53      2.22 o 
   7   7   1      125.19      132.94      6.87 o 
   8   7   1        2.67        9.44      3.45 o 
   0   8   1      778.98      870.32     39.29 o 
   1   8   1       35.78       32.81      1.90 o 
   2   8   1       80.39       69.22      1.94 o 
   3   8   1      365.60      358.31      7.09 o 
   4   8   1       18.06       17.08      1.59 o 
   5   8   1      173.08      165.45      4.60 o 
   6   8   1       29.22       32.24      2.54 o 
   7   8   1      104.39      107.34      5.97 o 
   8   8   1       24.10       27.51      4.20 o 
   1   9   1     2192.84     2228.15     54.20 o 
   2   9   1       82.98       70.96      2.18 o 
   3   9   1      540.07      524.93     10.01 o 
   4   9   1       28.36       25.85      1.99 o 
   5   9   1      455.70      435.78     10.61 o 
   6   9   1        0.59        0.37      2.00 o 
   7   9   1      277.62      275.17     10.99 o 
   0  10   1       56.30       69.25      4.85 o 
   1  10   1       90.74       86.29      4.55 o 
   2  10   1       73.80       70.77      3.82 o 
   3  10   1       80.94       73.17      2.69 o 
   4  10   1       57.11       56.89      2.50 o 
   5  10   1      316.27      301.13      8.41 o 
   6  10   1      149.07      141.85      5.84 o 
   7  10   1        1.84        6.40      3.57 o 
   1  11   1     1416.84     1519.06     42.48 o 
   2  11   1       34.27       32.16      3.00 o 
   3  11   1      235.17      219.23      7.43 o 
   4  11   1      104.99       94.49      4.00 o 
   5  11   1       77.32       74.35      3.95 o 
   6  11   1       20.78       23.63      4.03 o 
   7  11   1       26.50       35.32      6.69 o 
   0  12   1      383.87      357.41     16.16 o 
   1  12   1      903.03      949.22     26.19 o 
   2  12   1        0.31        0.11      2.15 o 
   3  12   1      301.32      314.86     10.63 o 
   4  12   1       88.96       96.83      5.00 o 
   5  12   1        0.25        1.94      2.60 o 
   6  12   1        1.95        1.70      3.68 o 
   1  13   1        1.86        7.66      2.64 o 
   2  13   1      323.85      323.44     11.02 o 
   3  13   1      257.69      254.37      9.79 o 
   4  13   1        7.14       16.10      3.51 o 
   5  13   1       29.53       36.33      4.30 o 
   0  14   1      150.59      168.37     10.53 o 
   1  14   1       23.99       25.46      3.51 o 
   2  14   1        2.89        3.81      3.09 o 
   3  14   1      240.84      244.23     10.01 o 
   4  14   1       19.28       16.30      3.51 o 
   5  14   1       47.37       41.78      5.10 o 
   1  15   1       27.11       26.40      3.68 o 
   2  15   1        7.45       15.59      3.66 o 
   3  15   1        0.40        1.17      2.99 o 
   4  15   1        3.31        4.61      3.58 o 
   0  16   1      123.63      137.89     11.22 o 
   1  16   1       16.45       11.78      3.68 o 
   2  16   1        2.73        2.21      3.75 o 
   1   0   2     1352.39     1282.11     21.88 o 
   2   0   2    17909.52    17370.98    411.04 o 
   3   0   2     1537.85     1401.34     26.78 o 
   4   0   2       28.82       37.51      2.85 o 
   5   0   2      150.98      150.27      6.09 o 
   6   0   2      290.43      301.10     10.38 o 
   7   0   2       18.95       19.83      4.51 o 
   8   0   2      135.73      148.44      9.81 o 
   9   0   2       45.15       48.97      8.05 o 
   1   1   2       58.75       55.47      0.99 o 
   2   1   2     1646.96     1785.95     20.87 o 
   3   1   2      639.52      670.50      7.96 o 
   4   1   2     2415.66     2542.35     47.36 o 
   5   1   2       77.24       73.01      2.41 o 
   6   1   2        5.29        6.83      1.44 o 
   7   1   2       30.21       32.53      3.37 o 
   8   1   2       15.45       22.35      3.95 o 
   9   1   2        0.34        3.02      3.07 o 
   0   2   2    18137.28    15357.52    227.24 o 
   1   2   2     2320.93     2349.46     23.08 o 
   2   2   2      200.38      230.05      3.41 o 
   3   2   2      679.27      616.75      7.29 o 
   4   2   2        3.05        5.10      1.28 o 
   5   2   2        0.21        4.40      1.05 o 
   6   2   2       23.97       26.65      2.06 o 
   7   2   2       25.07       29.00      3.44 o 
   8   2   2       40.98       41.92      4.60 o 
   9   2   2        0.49       11.09      3.98 o 
   1   3   2     3250.78     3488.07     70.56 o 
   2   3   2     2018.67     2041.53     27.42 o 
   3   3   2       16.84       18.41      1.69 o 
   4   3   2      113.63       95.46      2.11 o 
   5   3   2      357.13      337.40      7.74 o 
   6   3   2      309.46      297.17      7.26 o 
   7   3   2       15.85       17.59      4.54 o 
   8   3   2        1.07        5.42      3.29 o 
   9   3   2        0.01        1.02      3.39 o 
   0   4   2       23.16       21.90      1.83 o 
   1   4   2      344.23      326.42      5.37 o 
   2   4   2       85.86       75.25      1.60 o 
   3   4   2      150.93      161.63      3.00 o 
   4   4   2      140.77      163.23      4.39 o 
   5   4   2       27.23       26.78      1.64 o 
   6   4   2       40.86       44.61      3.33 o 
   7   4   2        0.08        1.40      2.59 o 
   8   4   2       60.25       59.97      5.27 o 
   9   4   2       13.82        9.22      3.85 o 
   1   5   2     3740.02     3840.63     44.89 o 
   2   5   2      707.11      707.63      9.05 o 
   3   5   2       72.01       89.72      1.98 o 
   4   5   2       21.69       20.69      1.35 o 
   5   5   2       83.04       70.18      2.21 o 
   6   5   2       42.37       45.38      2.70 o 
   7   5   2      166.00      179.41      7.37 o 
   8   5   2        9.99       12.54      3.47 o 
   0   6   2      518.82      571.13     11.15 o 
   1   6   2     2418.44     2772.17     37.19 o 
   2   6   2      349.59      309.17      4.78 o 
   3   6   2      295.23      295.29      5.39 o 
   4   6   2       13.10       15.50      1.39 o 
   5   6   2       13.05       10.38      1.89 o 
   6   6   2        1.70        3.08      1.93 o 
   7   6   2       12.21       11.80      3.12 o 
   8   6   2       15.11       16.27      3.57 o 
   1   7   2      161.49      121.06      2.37 o 
   2   7   2       18.06       25.60      1.08 o 
   3   7   2      901.27      948.21     14.94 o 
   4   7   2      186.88      174.97      3.84 o 
   5   7   2      198.34      196.79      4.83 o 
   6   7   2        5.47        8.14      2.03 o 
   7   7   2      418.70      418.45     14.60 o 
   8   7   2        7.76        7.74      3.46 o 
   0   8   2      661.09      688.19     15.45 o 
   1   8   2       54.46       70.64      2.69 o 
   2   8   2        3.05        4.76      0.84 o 
   3   8   2      644.37      671.07     11.77 o 
   4   8   2       61.65       67.24      2.37 o 
   5   8   2     1453.72     1402.29     27.66 o 
   6   8   2       11.63       12.72      2.60 o 
   7   8   2        8.17        5.09      3.16 o 
   8   8   2        0.63        2.85      3.15 o 
   1   9   2      684.61      653.70     11.50 o 
   2   9   2      246.20      230.12      4.56 o 
   3   9   2      470.52      447.07      8.12 o 
   4   9   2       20.63       20.57      1.80 o 
   5   9   2      196.87      193.41      5.52 o 
   6   9   2       41.27       34.79      3.19 o 
   7   9   2       64.68       61.96      4.98 o 
   0  10   2      261.55      237.57     10.67 o 
   1  10   2      906.27      926.02     23.94 o 
   2  10   2        3.70        2.71      1.38 o 
   3  10   2     2651.07     2485.92     48.92 o 
   4  10   2        3.80        5.31      1.71 o 
   5  10   2       16.50       24.77      2.51 o 
   6  10   2        4.84        9.26      2.74 o 
   7  10   2        2.56       -1.54      3.80 o 
   1  11   2      452.77      429.30     16.48 o 
   2  11   2        0.52        0.89      1.54 o 
   3  11   2        2.58        2.64      1.98 o 
   4  11   2       13.29       14.77      2.81 o 
   5  11   2       22.88       23.56      3.09 o 
   6  11   2        4.62        4.46      3.63 o 
   7  11   2        0.18        0.82      4.87 o 
   0  12   2      100.50      110.94      8.02 o 
   1  12   2      239.61      239.16      8.67 o 
   2  12   2       29.77       40.45      3.72 o 
   3  12   2      466.71      530.93     16.57 o 
   4  12   2        0.00       -1.51      2.68 o 
   5  12   2      196.18      185.85      8.23 o 
   6  12   2        2.90        7.36      4.40 o 
   1  13   2      726.59      746.63     23.02 o 
   2  13   2       51.94       54.73      4.17 o 
   3  13   2       16.25       17.52      3.40 o 
   4  13   2       19.19       21.52      3.74 o 
   5  13   2      283.27      296.81     12.14 o 
   0  14   2       51.42       35.31      5.16 o 
   1  14   2       12.04       21.36      3.41 o 
   2  14   2        4.92        4.77      2.93 o 
   3  14   2       30.22       29.47      3.66 o 
   4  14   2       11.24       11.74      3.38 o 
   5  14   2       79.06       90.09      7.57 o 
   1  15   2      176.02      191.55      9.17 o 
   2  15   2        3.13        0.22      2.94 o 
   3  15   2        7.68       10.07      4.01 o 
   4  15   2        0.46        5.13      3.49 o 
   0  16   2        7.91        6.74      4.91 o 
   1  16   2       82.27       94.05      6.55 o 
   2  16   2        2.97        4.47      3.30 o 
   1   1   3     4599.15     4307.12     58.29 o 
   2   1   3     8864.04     8638.41     92.90 o 
   3   1   3        4.77        4.89      0.62 o 
   4   1   3     4875.78     4866.12     85.88 o 
   5   1   3      125.62      116.79      3.63 o 
   6   1   3      539.81      547.79     12.09 o 
   7   1   3       89.44       99.43      5.17 o 
   8   1   3       26.89       31.50      4.36 o 
   9   1   3        3.36        6.05      3.60 o 
   0   2   3     6310.60     5972.92     73.72 o 
   1   2   3     3622.19     3527.10     77.52 o 
   2   2   3      943.61      964.54     10.17 o 
   3   2   3     1093.77     1092.97     16.07 o 
   4   2   3        5.22        5.31      0.97 o 
   5   2   3      445.48      443.19      8.98 o 
   6   2   3      268.17      279.44     10.21 o 
   7   2   3       18.88       15.63      3.00 o 
   8   2   3      111.12      103.89      5.70 o 
   9   2   3       25.45       29.20      4.25 o 
   1   3   3      943.16      956.33     10.23 o 
   2   3   3     3600.14     3487.96     47.41 o 
   3   3   3       46.87       50.47      1.69 o 
   4   3   3     2472.01     2446.77     34.67 o 
   5   3   3       18.90       23.03      2.08 o 
   6   3   3       40.70       42.48      2.49 o 
   7   3   3       76.19       78.63      4.36 o 
   8   3   3        0.18       -3.22      3.22 o 
   9   3   3        6.86       12.46      3.79 o 
   0   4   3     6164.89     5371.73    164.97 o 
   1   4   3      181.04      188.23      2.40 o 
   2   4   3     3448.09     3519.72     51.91 o 
   3   4   3      912.36      896.59     12.82 o 
   4   4   3      184.34      192.18      4.88 o 
   5   4   3       43.72       52.34      2.14 o 
   6   4   3      401.18      405.70      9.69 o 
   7   4   3       15.81       15.17      2.57 o 
   8   4   3      102.62      120.42      7.22 o 
   9   4   3       17.26       10.82      4.62 o 
   1   5   3     2821.91     2928.63     64.70 o 
   2   5   3      780.38      846.47     11.69 o 
   3   5   3       67.00       76.88      2.28 o 
   4   5   3       96.86       72.26      2.80 o 
   5   5   3      303.47      311.02      5.91 o 
   6   5   3       47.81       49.53      2.96 o 
   7   5   3       26.48       33.77      3.49 o 
   8   5   3       15.65       25.11      3.87 o 
   0   6   3     7991.28     8458.86    201.67 o 
   1   6   3     1088.10     1202.61     16.55 o 
   2   6   3      908.05      822.54     11.12 o 
   3   6   3      518.19      563.51      8.73 o 
   4   6   3       73.28       76.88      2.44 o 
   5   6   3        9.67       10.62      1.46 o 
   6   6   3      423.37      428.46     10.87 o 
   7   6   3       95.08       86.89      4.85 o 
   8   6   3       41.72       47.55      5.12 o 
   1   7   3      377.36      397.68      5.74 o 
   2   7   3      193.56      230.60      4.36 o 
   3   7   3       28.19       29.64      1.45 o 
   4   7   3        4.02        4.23      1.17 o 
   5   7   3       42.51       39.99      2.15 o 
   6   7   3        0.34        2.36      1.72 o 
   7   7   3        5.70        9.15      2.51 o 
   8   7   3       49.10       43.55      5.16 o 
   0   8   3     1250.57     1174.01     36.22 o 
   1   8   3       31.36       29.40      1.74 o 
   2   8   3      674.66      670.05     12.67 o 
   3   8   3        4.49       10.65      1.68 o 
   4   8   3       35.61       30.52      1.74 o 
   5   8   3      111.00      119.63      3.85 o 
   6   8   3       66.39       67.50      3.81 o 
   7   8   3       33.93       34.24      3.77 o 
   8   8   3        4.29        7.85      3.69 o 
   1   9   3      167.88      201.77      4.50 o 
   2   9   3      344.74      309.83      6.59 o 
   3   9   3      290.86      271.33      6.89 o 
   4   9   3      162.74      155.14      4.19 o 
   5   9   3        3.46        2.67      1.83 o 
   6   9   3       22.35       21.59      2.46 o 
   7   9   3       27.57       29.23      3.64 o 
   0  10   3       67.80       69.86      6.27 o 
   1  10   3      829.69      814.84     15.52 o 
   2  10   3       74.96       76.33      2.89 o 
   3  10   3      368.36      365.86      9.18 o 
   4  10   3       32.65       31.82      2.63 o 
   5  10   3      134.64      120.77      4.48 o 
   6  10   3        0.45       -2.24      2.24 o 
   7  10   3        1.68        5.60      5.24 o 
   1  11   3     1276.16     1308.39     31.69 o 
   2  11   3       79.91       83.16      3.57 o 
   3  11   3      427.20      413.76     10.18 o 
   4  11   3       64.83       71.31      3.81 o 
   5  11   3        0.07        0.51      2.39 o 
   6  11   3        0.36        0.50      3.12 o 
   7  11   3        4.41        2.93      5.53 o 
   0  12   3        0.72        6.02      4.59 o 
   1  12   3      956.79      920.01     25.37 o 
   2  12   3        0.68        2.65      2.60 o 
   3  12   3        0.98        7.97      2.52 o 
   4  12   3       46.59       44.41      4.01 o 
   5  12   3       44.46       36.91      3.95 o 
   6  12   3        0.22        4.66      4.87 o 
   1  13   3        7.01        0.07      2.50 o 
   2  13   3        8.17       20.03      3.33 o 
   3  13   3      345.53      338.96     12.21 o 
   4  13   3        7.98       17.46      3.54 o 
   5  13   3      114.45       95.74      7.06 o 
   0  14   3       32.45       29.75      5.89 o 
   1  14   3      167.88      163.37      7.50 o 
   2  14   3        0.64        0.07      2.25 o 
   3  14   3      263.98      256.77     10.37 o 
   4  14   3        0.18        5.92      3.71 o 
   5  14   3       10.99       11.52      5.41 o 
   1  15   3        4.15        2.35      2.92 o 
   2  15   3        0.83        1.66      2.81 o 
   3  15   3       23.94       18.30      3.68 o 
   4  15   3        0.01        0.56      3.05 o 
   0  16   3        4.79        7.93      4.50 o 
   1  16   3        3.44        1.30      3.20 o 
   2  16   3        1.85        3.91      3.33 o 
   0   0   4    16982.77    15216.29    256.00 o 
   1   0   4      282.38      292.37      4.57 o 
   2   0   4       12.06        6.29      1.03 o 
   3   0   4       28.18       44.09      3.46 o 
   4   0   4      124.77      147.58      8.94 o 
   5   0   4       25.55       29.13      3.39 o 
   6   0   4       30.31       31.39      4.82 o 
   7   0   4        0.92        2.48      2.59 o 
   8   0   4       55.61       59.37      7.62 o 
   9   0   4        7.13       -0.39      4.47 o 
   1   1   4      218.21      195.05      2.52 o 
   2   1   4     1029.50     1091.03     10.85 o 
   3   1   4      105.07       94.98      1.92 o 
   4   1   4      426.34      434.88      7.53 o 
   5   1   4        0.03        2.12      1.39 o 
   6   1   4        8.40       13.59      2.13 o 
   7   1   4        7.32        8.22      2.44 o 
   8   1   4       26.41       25.31      3.98 o 
   9   1   4        5.27        3.29      3.38 o 
   0   2   4     1580.20     1605.47     36.57 o 
   1   2   4      418.45      375.26      5.14 o 
   2   2   4     4535.27     4643.33     55.04 o 
   3   2   4       10.02        6.84      0.76 o 
   4   2   4      109.90      114.65      2.53 o 
   5   2   4       22.17       28.66      2.03 o 
   6   2   4      553.32      548.75     12.25 o 
   7   2   4        0.51       -0.47      1.88 o 
   8   2   4       98.43       97.97      5.54 o 
   9   2   4       22.94       30.21      5.31 o 
   1   3   4       62.14       61.94      1.14 o 
   2   3   4      159.76      174.65      3.23 o 
   3   3   4        0.28        2.68      0.95 o 
   4   3   4      532.53      521.58     10.52 o 
   5   3   4       78.16       86.62      3.07 o 
   6   3   4      102.34      101.67      3.57 o 
   7   3   4       58.89       61.56      3.59 o 
   8   3   4       12.51       21.60      3.36 o 
   9   3   4       14.41       16.67      4.43 o 
   0   4   4    11635.75    11637.22    222.85 o 
   1   4   4        2.55        2.69      0.71 o 
   2   4   4     2982.34     3022.24     43.90 o 
   3   4   4      983.69     1001.34     16.51 o 
   4   4   4      174.77      165.87      3.33 o 
   5   4   4        6.36       11.37      1.36 o 
   6   4   4       71.49       71.49      3.49 o 
   7   4   4      119.99      114.22      5.17 o 
   8   4   4       67.13       75.97      5.42 o 
   9   4   4        5.32       -1.95      4.79 o 
   1   5   4     1555.43     1607.60     19.66 o 
   2   5   4     3020.05     2988.92     41.12 o 
   3   5   4      143.73      148.25      3.23 o 
   4   5   4     1526.84     1530.95     24.48 o 
   5   5   4      564.48      560.89     11.08 o 
   6   5   4      163.18      181.09      5.70 o 
   7   5   4       65.01       67.08      3.85 o 
   8   5   4        0.25        6.88      4.99 o 
   0   6   4      457.65      543.26     19.02 o 
   1   6   4      122.08      129.73      3.68 o 
   2   6   4       34.26       32.18      1.27 o 
   3   6   4      183.16      174.06      3.90 o 
   4   6   4       10.78       11.40      1.36 o 
   5   6   4      131.96      130.04      3.43 o 
   6   6   4       41.42       41.06      2.71 o 
   7   6   4        3.67        3.71      2.40 o 
   8   6   4       33.32       33.22      3.94 o 
   1   7   4     2078.26     2181.74     32.67 o 
   2   7   4     2322.88     2360.94     37.39 o 
   3   7   4      131.11      141.65      3.16 o 
   4   7   4     1449.07     1449.35     26.82 o 
   5   7   4      409.26      398.83      8.81 o 
   6   7   4        0.55       -0.91      2.00 o 
   7   7   4        8.83       12.62      3.04 o 
   8   7   4       31.10       32.07      5.14 o 
   0   8   4     1048.08     1124.22     47.43 o 
   1   8   4      866.04      928.93     17.63 o 
   2   8   4      569.42      577.33     11.70 o 
   3   8   4     2176.66     2207.18     37.38 o 
   4   8   4      184.95      178.41      4.38 o 
   5   8   4        8.60       12.41      1.81 o 
   6   8   4      171.02      167.07      5.97 o 
   7   8   4       10.10        7.55      3.07 o 
   8   8   4        2.27        3.72      3.32 o 
   1   9   4       23.86       31.04      2.14 o 
   2   9   4      111.32      111.88      3.40 o 
   3   9   4       18.71       20.90      1.74 o 
   4   9   4        3.15        2.77      1.49 o 
   5   9   4       26.21       25.03      2.00 o 
   6   9   4       50.69       49.10      3.58 o 
   7   9   4      152.62      139.97      7.88 o 
   0  10   4     1015.52     1102.98     30.19 o 
   1  10   4      576.32      576.56     11.80 o 
   2  10   4       21.19       19.94      1.91 o 
   3  10   4      344.23      365.11      8.68 o 
   4  10   4       32.09       33.16      2.48 o 
   5  10   4      573.29      526.50     12.96 o 
   6  10   4       83.31       75.87      4.24 o 
   7  10   4        6.44        1.81      4.63 o 
   1  11   4      322.38      328.30      7.55 o 
   2  11   4      192.31      207.63      5.69 o 
   3  11   4        0.00        0.39      1.75 o 
   4  11   4        9.05       14.11      2.52 o 
   5  11   4       10.18       12.72      2.88 o 
   6  11   4        0.00        2.75      3.25 o 
   0  12   4      103.65       99.37      6.53 o 
   1  12   4        3.64        8.07      2.43 o 
   2  12   4       39.81       46.99      3.57 o 
   3  12   4      243.99      242.74      8.66 o 
   4  12   4       17.00       20.25      3.40 o 
   5  12   4       50.97       59.83      5.43 o 
   6  12   4        0.11        1.42      4.34 o 
   1  13   4      180.43      171.13      7.10 o 
   2  13   4        0.94        5.42      2.57 o 
   3  13   4       54.00       57.27      4.74 o 
   4  13   4        3.33        6.65      3.03 o 
   5  13   4        9.02        7.97      4.60 o 
   0  14   4        0.69       -1.04      3.37 o 
   1  14   4        2.10        7.12      3.12 o 
   2  14   4        2.87        2.71      2.69 o 
   3  14   4       57.12       73.41      5.34 o 
   4  14   4       16.05       12.20      3.60 o 
   1  15   4      153.01      157.03      8.31 o 
   2  15   4        0.24        3.23      3.14 o 
   3  15   4        6.67        6.43      3.67 o 
   0  16   4        7.87       12.80      5.82 o 
   1  16   4       21.07       21.79      4.21 o 
   2  16   4        2.26        4.78      3.51 o 
   1   1   5     2642.32     2490.58     30.45 o 
   2   1   5      840.48      857.36      8.97 o 
   3   1   5       19.25       12.94      1.01 o 
   4   1   5      556.61      560.96     10.69 o 
   5   1   5      111.65      105.08      4.10 o 
   6   1   5       32.74       34.72      2.39 o 
   7   1   5      125.49      125.75      4.72 o 
   8   1   5       77.36       65.84      4.80 o 
   9   1   5       15.18       27.56      4.97 o 
   0   2   5     2330.23     2230.75     30.71 o 
   1   2   5     1291.88     1306.58     14.89 o 
   2   2   5        4.75        9.46      0.78 o 
   3   2   5      829.29      797.28      9.85 o 
   4   2   5      131.56      125.84      2.91 o 
   5   2   5      343.91      322.49      6.91 o 
   6   2   5      419.57      408.38      9.68 o 
   7   2   5       50.34       53.55      3.90 o 
   8   2   5       15.14       20.54      3.74 o 
   9   2   5        1.49       12.89      6.14 o 
   1   3   5      135.43      179.52      3.61 o 
   2   3   5      681.65      760.53      9.49 o 
   3   3   5        8.61       11.06      1.13 o 
   4   3   5        0.51        3.95      0.86 o 
   5   3   5      397.75      401.44      8.60 o 
   6   3   5       68.19       75.46      3.61 o 
   7   3   5       16.88       23.28      2.60 o 
   8   3   5       26.60       31.14      3.85 o 
   9   3   5        8.01       10.75      4.67 o 
   0   4   5     3126.72     3362.58     54.16 o 
   1   4   5        0.51        2.03      0.71 o 
   2   4   5      165.95      151.20      2.74 o 
   3   4   5     2000.20     1912.90     27.23 o 
   4   4   5      715.65      766.71     11.73 o 
   5   4   5      345.37      341.15      7.00 o 
   6   4   5        2.42        3.13      2.20 o 
   7   4   5       19.91       27.22      2.83 o 
   8   4   5        2.05        5.21      3.17 o 
   1   5   5      294.08      316.46      4.61 o 
   2   5   5     1451.49     1639.16     22.89 o 
   3   5   5      864.84      926.07     17.05 o 
   4   5   5        0.00        4.27      1.19 o 
   5   5   5       16.11       17.56      1.70 o 
   6   5   5        9.20        8.39      2.09 o 
   7   5   5        3.01        3.73      2.10 o 
   8   5   5       23.75       24.04      3.98 o 
   0   6   5     1287.39     1593.14     41.27 o 
   1   6   5     1713.55     1770.36     23.63 o 
   2   6   5      283.39      275.82      5.12 o 
   3   6   5      595.23      577.91      9.26 o 
   4   6   5        0.02        0.16      1.04 o 
   5   6   5       36.37       37.30      2.64 o 
   6   6   5        1.19        1.07      1.80 o 
   7   6   5       18.51       16.01      2.88 o 
   8   6   5       15.58       21.34      3.99 o 
   1   7   5     1321.36     1390.93     26.46 o 
   2   7   5       27.32       33.73      1.42 o 
   3   7   5       62.80       72.92      2.26 o 
   4   7   5      332.35      322.35      7.27 o 
   5   7   5       28.31       32.28      2.13 o 
   6   7   5      171.94      168.32      5.68 o 
   7   7   5       45.78       46.13      3.69 o 
   8   7   5        0.40        2.61      3.28 o 
   0   8   5      130.56      124.03      4.49 o 
   1   8   5        3.51        1.19      1.09 o 
   2   8   5      618.14      610.58     10.37 o 
   3   8   5      663.20      632.57     11.10 o 
   4   8   5      356.39      348.52      7.35 o 
   5   8   5      127.80      139.29      5.08 o 
   6   8   5       64.85       60.65      3.74 o 
   7   8   5       10.10        4.07      2.36 o 
   8   8   5       32.94       36.05      5.45 o 
   1   9   5     1874.01     1852.59     35.34 o 
   2   9   5        9.14       16.48      1.83 o 
   3   9   5      108.72      107.31      3.53 o 
   4   9   5      399.14      376.31      8.14 o 
   5   9   5      280.81      278.79      7.29 o 
   6   9   5      146.07      132.85      5.73 o 
   7   9   5      152.71      133.55      7.32 o 
   0  10   5      137.61      109.34      4.85 o 
   1  10   5        2.30        6.78      1.55 o 
   2  10   5      219.81      204.31      5.45 o 
   3  10   5        2.86        4.54      1.77 o 
   4  10   5       27.52       28.79      2.36 o 
   5  10   5        1.83        5.90      2.49 o 
   6  10   5       10.27       12.46      3.08 o 
   7  10   5        1.39        4.95      4.23 o 
   1  11   5     1650.74     1619.09     34.94 o 
   2  11   5      157.92      142.80      4.66 o 
   3  11   5      239.16      231.73      9.37 o 
   4  11   5        4.31        7.02      2.12 o 
   5  11   5      210.85      200.23      7.58 o 
   6  11   5        0.65        0.46      3.43 o 
   0  12   5      231.38      226.35     11.83 o 
   1  12   5        4.32       10.43      2.73 o 
   2  12   5        6.40        9.24      2.76 o 
   3  12   5      588.05      544.76     16.36 o 
   4  12   5       73.57       67.10      4.62 o 
   5  12   5      103.56      100.13      7.79 o 
   6  12   5        7.54       11.95      5.47 o 
   1  13   5      332.85      355.38     12.19 o 
   2  13   5       49.56       49.54      4.73 o 
   3  13   5        0.01        0.44      2.64 o 
   4  13   5        4.23        3.01      3.15 o 
   5  13   5        0.52       -3.52      3.52 o 
   0  14   5       22.47       32.27      5.84 o 
   1  14   5      268.37      245.75      9.80 o 
   2  14   5        5.39        6.02      3.12 o 
   3  14   5      230.57      232.16     10.00 o 
   4  14   5        2.46       -0.25      3.33 o 
   1  15   5        4.65        1.13      2.76 o 
   2  15   5       42.99       46.45      4.93 o 
   3  15   5        0.03        1.67      3.36 o 
   0  16   5       57.84       57.19      7.21 o 
   1  16   5       26.68       33.21      5.52 o 
   2  16   5        5.07        7.39      3.96 o 
   0   0   6     6601.94     6652.42    147.79 o 
   1   0   6       31.98       28.35      1.78 o 
   2   0   6     6980.00     7048.34    123.85 o 
   3   0   6      875.20      903.48     18.84 o 
   4   0   6      567.86      572.91     22.10 o 
   5   0   6        0.47        7.58      2.57 o 
   6   0   6      781.62      803.75     25.27 o 
   7   0   6       50.86       48.58      4.66 o 
   8   0   6      378.59      386.71     19.68 o 
   9   0   6       20.74       31.29      8.46 o 
   1   1   6      243.53      226.96      5.67 o 
   2   1   6       39.95       37.20      1.16 o 
   3   1   6       17.59       18.81      1.01 o 
   4   1   6      177.19      181.00      4.05 o 
   5   1   6        0.54        2.97      1.77 o 
   6   1   6        9.80        8.96      2.04 o 
   7   1   6        0.02        3.62      1.99 o 
   8   1   6       23.45       21.12      3.52 o 
   9   1   6       27.53       27.91      6.21 o 
   0   2   6    16215.42    15486.21    283.81 o 
   1   2   6       12.00       10.94      0.76 o 
   2   2   6     3863.90     4040.16     49.65 o 
   3   2   6      159.37      165.17      3.44 o 
   4   2   6      107.80      103.49      2.37 o 
   5   2   6      166.79      169.08      4.80 o 
   6   2   6      746.06      739.49     16.92 o 
   7   2   6       55.80       53.37      3.31 o 
   8   2   6       42.89       39.79      4.40 o 
   9   2   6        0.47        3.35      3.94 o 
   1   3   6      307.48      286.51      3.50 o 
   2   3   6     1965.24     1957.45     25.00 o 
   3   3   6      245.26      247.23      3.88 o 
   4   3   6     2083.55     2232.42     40.33 o 
   5   3   6      171.37      173.13      5.22 o 
   6   3   6        0.38        4.89      1.76 o 
   7   3   6       40.36       39.77      3.02 o 
   8   3   6       60.91       72.36      5.64 o 
   0   4   6    11809.74    11944.60    239.03 o 
   1   4   6      581.09      601.33     10.86 o 
   2   4   6      270.84      245.35      4.09 o 
   3   4   6       51.11       49.88      1.52 o 
   4   4   6       99.70      109.17      2.71 o 
   5   4   6       10.09       14.38      1.71 o 
   6   4   6       37.42       37.03      2.66 o 
   7   4   6        1.14        0.99      2.41 o 
   8   4   6       17.28       16.66      4.05 o 
   1   5   6      827.61      859.24     16.77 o 
   2   5   6     6366.19     6589.88    102.70 o 
   3   5   6      130.16      141.39      3.31 o 
   4   5   6     1222.26     1212.98     19.94 o 
   5   5   6        0.23        0.65      1.28 o 
   6   5   6      193.83      200.49      6.66 o 
   7   5   6      102.58       98.35      4.34 o 
   8   5   6       54.14       53.07      5.07 o 
   0   6   6     2061.85     2243.60     45.43 o 
   1   6   6      779.80      793.25     10.56 o 
   2   6   6      239.30      258.47      4.29 o 
   3   6   6        0.03        1.72      1.15 o 
   4   6   6       33.79       35.19      1.83 o 
   5   6   6       57.96       58.76      2.63 o 
   6   6   6      138.04      145.62      5.58 o 
   7   6   6        5.54        5.43      2.51 o 
   8   6   6        7.15       13.14      4.44 o 
   1   7   6       39.96       32.20      1.66 o 
   2   7   6      385.62      333.61      6.13 o 
   3   7   6      127.26      124.00      2.95 o 
   4   7   6      669.19      658.61     12.78 o 
   5   7   6      172.21      168.01      5.29 o 
   6   7   6       50.41       51.83      3.16 o 
   7   7   6        2.26        5.32      2.78 o 
   8   7   6       35.89       32.81      5.33 o 
   0   8   6      932.06      862.78     21.72 o 
   1   8   6       40.40       38.93      2.61 o 
   2   8   6      190.82      200.23      6.26 o 
   3   8   6      414.53      409.02      8.14 o 
   4   8   6      104.56       88.52      3.20 o 
   5   8   6       27.78       23.03      2.05 o 
   6   8   6        6.97        9.07      2.34 o 
   7   8   6        0.03        2.12      2.98 o 
   1   9   6       53.37       49.10      2.11 o 
   2   9   6      183.39      160.97      4.43 o 
   3   9   6       31.14       34.12      2.36 o 
   4   9   6       72.97       73.68      3.39 o 
   5   9   6        6.58       13.37      2.03 o 
   6   9   6       27.92       27.02      3.22 o 
   7   9   6        9.90        6.17      3.60 o 
   0  10   6      518.55      448.88     13.70 o 
   1  10   6      177.98      186.43      5.17 o 
   2  10   6      112.09      128.75      4.38 o 
   3  10   6      121.32      125.24      4.49 o 
   4  10   6        8.31        9.49      2.24 o 
   5  10   6       35.44       33.46      2.88 o 
   6  10   6        3.64        1.37      3.23 o 
   7  10   6        0.43        2.66      3.84 o 
   1  11   6       36.04       35.26      2.29 o 
   2  11   6      263.96      263.95      7.06 o 
   3  11   6        2.28        2.21      1.71 o 
   4  11   6       24.88       31.18      2.71 o 
   5  11   6        1.00        0.06      2.56 o 
   6  11   6       22.14       27.45      5.05 o 
   0  12   6      242.37      268.72     12.12 o 
   1  12   6       18.20       20.56      2.53 o 
   2  12   6      138.17      150.58      5.23 o 
   3  12   6       33.47       37.88      3.57 o 
   4  12   6        8.05       10.67      3.39 o 
   5  12   6       55.74       71.07      5.99 o 
   6  12   6        0.10        1.89      4.97 o 
   1  13   6       42.95       42.16      3.61 o 
   2  13   6       12.87       10.38      2.74 o 
   3  13   6        4.37        6.52      3.41 o 
   4  13   6      175.15      196.94      9.77 o 
   5  13   6        1.29        1.82      3.67 o 
   0  14   6       70.56       59.84      5.80 o 
   1  14   6        1.43        0.86      2.80 o 
   2  14   6      143.49      167.91      8.18 o 
   3  14   6       48.16       65.72      5.68 o 
   4  14   6       59.50       45.77      6.08 o 
   1  15   6       27.51       33.67      3.93 o 
   2  15   6       12.27        3.66      3.72 o 
   3  15   6       15.80       20.33      4.29 o 
   0  16   6       48.46       69.63      7.85 o 
   1  16   6       17.60       19.14      4.25 o 
   1   1   7      306.09      272.85      3.99 o 
   2   1   7     5578.98     5679.21     70.83 o 
   3   1   7      113.69      110.54      3.16 o 
   4   1   7     3055.39     3111.65     61.94 o 
   5   1   7       65.36       67.98      2.84 o 
   6   1   7      280.24      275.90      7.43 o 
   7   1   7        8.31       10.65      2.43 o 
   8   1   7       58.41       54.18      5.01 o 
   0   2   7     6264.40     6374.40    110.83 o 
   1   2   7      377.69      408.55      5.44 o 
   2   2   7      100.77       96.43      3.20 o 
   3   2   7     1120.77     1141.67     15.01 o 
   4   2   7       13.58       11.99      1.21 o 
   5   2   7       50.17       53.59      2.55 o 
   6   2   7      463.44      469.08     12.06 o 
   7   2   7       18.09       20.73      2.51 o 
   8   2   7       18.52       14.09      4.47 o 
   1   3   7       56.35       80.25      2.22 o 
   2   3   7     1964.81     1879.61     29.51 o 
   3   3   7      507.14      556.68     11.62 o 
   4   3   7     1399.92     1408.33     23.99 o 
   5   3   7        0.02        1.81      1.58 o 
   6   3   7       48.30       49.17      2.98 o 
   7   3   7        0.21        1.10      2.21 o 
   8   3   7       14.45       19.68      3.94 o 
   0   4   7     5177.02     5182.32     98.42 o 
   1   4   7      874.98      925.51     12.56 o 
   2   4   7     2326.65     2427.92     34.42 o 
   3   4   7       25.58       21.03      1.06 o 
   4   4   7      303.52      313.03      5.62 o 
   5   4   7       27.08       27.17      2.07 o 
   6   4   7      155.15      149.04      5.11 o 
   7   4   7       21.64       23.02      3.53 o 
   8   4   7      109.98      109.85      7.39 o 
   1   5   7      410.24      471.83      6.61 o 
   2   5   7       11.96        9.23      0.94 o 
   3   5   7       11.93       12.33      1.13 o 
   4   5   7      190.70      188.71      3.95 o 
   5   5   7        0.01        0.88      1.43 o 
   6   5   7       26.96       27.85      2.95 o 
   7   5   7        1.18        1.54      2.72 o 
   8   5   7        4.50        0.87      3.19 o 
   0   6   7     2047.45     2021.34     52.44 o 
   1   6   7      127.06      110.12      2.27 o 
   2   6   7     1818.83     1929.01     29.04 o 
   3   6   7       17.64       19.73      1.70 o 
   4   6   7       44.83       35.83      1.89 o 
   5   6   7        2.59        2.89      1.51 o 
   6   6   7      272.43      267.99      7.90 o 
   7   6   7        4.28        6.39      2.37 o 
   8   6   7        1.32       -2.06      3.57 o 
   1   7   7      142.56      140.00      2.70 o 
   2   7   7       22.39       21.26      1.64 o 
   3   7   7      111.18      101.14      2.67 o 
   4   7   7      327.80      329.55      7.30 o 
   5   7   7        1.18        2.06      1.49 o 
   6   7   7      147.16      148.93      6.71 o 
   7   7   7       38.94       40.26      3.85 o 
   8   7   7        2.54       -1.14      3.40 o 
   0   8   7     1987.18     2018.37     52.47 o 
   1   8   7      179.60      165.10      4.39 o 
   2   8   7        0.06        1.43      1.27 o 
   3   8   7      409.83      414.51      7.74 o 
   4   8   7      108.40      102.59      3.18 o 
   5   8   7       19.47       25.02      2.19 o 
   6   8   7        5.50       10.18      2.80 o 
   7   8   7        1.29        1.14      2.78 o 
   1   9   7      195.24      172.77      4.89 o 
   2   9   7      368.80      369.95     10.68 o 
   3   9   7      208.47      196.54      5.25 o 
   4   9   7       29.10       27.77      2.24 o 
   5   9   7      253.38      258.90      8.22 o 
   6   9   7      124.26      124.15      6.35 o 
   7   9   7        5.23       11.02      4.13 o 
   0  10   7      102.24      100.40      5.03 o 
   1  10   7      271.29      263.42      6.35 o 
   2  10   7      459.80      451.35     11.57 o 
   3  10   7       37.23       38.98      2.79 o 
   4  10   7        0.15        2.95      2.02 o 
   5  10   7       13.40       17.51      2.79 o 
   6  10   7       29.97       25.22      4.20 o 
   7  10   7        0.62       -1.29      4.61 o 
   1  11   7      720.43      695.86     15.67 o 
   2  11   7       33.26       32.32      2.44 o 
   3  11   7        2.70        4.04      1.95 o 
   4  11   7      255.03      253.00      8.11 o 
   5  11   7        2.63        4.32      2.69 o 
   6  11   7        3.02        6.83      3.84 o 
   0  12   7      402.05      369.92     14.35 o 
   1  12   7       96.15       84.48      3.56 o 
   2  12   7        7.93        5.36      2.19 o 
   3  12   7       69.12       70.74      4.35 o 
   4  12   7       26.36       22.95      3.57 o 
   5  12   7       84.24       88.50      6.53 o 
   1  13   7       87.61       88.75      5.31 o 
   2  13   7      243.45      234.75      9.30 o 
   3  13   7        0.13       -3.09      3.09 o 
   4  13   7       11.41       22.82      4.59 o 
   5  13   7       22.92       23.98      6.72 o 
   0  14   7       46.06       28.19      5.80 o 
   1  14   7      108.63      108.54      5.72 o 
   2  14   7        1.98        7.36      3.07 o 
   3  14   7      156.74      156.43      8.77 o 
   4  14   7       15.79       15.15      4.34 o 
   1  15   7       42.33       45.10      5.69 o 
   2  15   7       21.93       27.26      4.77 o 
   3  15   7        0.50        2.76      4.21 o 
   0  16   7      134.86      137.48     13.95 o 
   0   0   8     1644.91     1786.61     40.90 o 
   1   0   8      285.59      367.46      7.74 o 
   2   0   8     1072.90     1121.50     22.06 o 
   3   0   8       36.41       24.84      1.47 o 
   4   0   8      102.25      106.86      4.16 o 
   5   0   8     1663.95     1711.40     49.33 o 
   6   0   8       14.70       31.16      8.40 o 
   7   0   8      206.19      208.56      9.80 o 
   8   0   8       11.48       19.32      5.40 o 
   1   1   8      306.00      379.62      5.93 o 
   2   1   8      492.15      497.21     11.40 o 
   3   1   8     1769.75     1950.33     29.64 o 
   4   1   8       38.37       39.66      1.99 o 
   5   1   8      103.77      111.11      4.09 o 
   6   1   8        0.22        3.39      1.86 o 
   7   1   8      132.73      124.18      4.67 o 
   8   1   8        7.78        9.28      3.61 o 
   0   2   8        3.07        7.87      0.88 o 
   1   2   8     2744.57     2997.52     41.92 o 
   2   2   8       27.14       26.83      1.97 o 
   3   2   8      536.70      546.92      7.55 o 
   4   2   8       72.11       76.66      2.16 o 
   5   2   8      140.89      149.43      4.41 o 
   6   2   8       37.24       41.81      2.89 o 
   7   2   8       44.50       42.69      3.52 o 
   8   2   8        4.14        2.22      3.49 o 
   1   3   8     2705.13     2869.28     41.73 o 
   2   3   8        2.48        3.51      0.97 o 
   3   3   8      542.51      627.43      8.88 o 
   4   3   8      256.47      253.04      5.24 o 
   5   3   8       13.82       20.94      1.92 o 
   6   3   8        0.87        0.17      1.71 o 
   7   3   8      165.06      170.04      6.70 o 
   8   3   8        1.63        8.46      3.84 o 
   0   4   8       13.99       22.30      1.52 o 
   1   4   8     1325.74     1485.80     19.51 o 
   2   4   8      470.15      487.73      7.89 o 
   3   4   8      620.55      624.52      9.79 o 
   4   4   8        1.62        3.29      1.48 o 
   5   4   8       16.65       15.47      2.56 o 
   6   4   8       30.65       31.97      2.56 o 
   7   4   8      173.71      165.05      7.05 o 
   8   4   8        8.83        7.58      3.83 o 
   1   5   8     1355.64     1251.19     17.80 o 
   2   5   8       41.00       39.80      1.40 o 
   3   5   8      330.05      344.44      5.83 o 
   4   5   8      211.67      218.18      4.66 o 
   5   5   8     1680.27     1754.61     38.07 o 
   6   5   8       16.29       16.39      2.76 o 
   7   5   8        0.37        0.86      2.48 o 
   8   5   8        0.08        0.57      3.44 o 
   0   6   8      195.88      211.61      7.87 o 
   1   6   8      166.15      176.60      3.98 o 
   2   6   8      384.98      406.86      9.12 o 
   3   6   8     2119.71     2158.24     39.30 o 
   4   6   8        0.31        0.19      1.24 o 
   5   6   8        1.11        0.97      1.57 o 
   6   6   8       11.32       10.64      2.43 o 
   7   6   8       21.42       19.49      3.42 o 
   8   6   8        0.00        2.10      3.54 o 
   1   7   8      714.56      699.67     10.59 o 
   2   7   8       77.22       82.42      2.32 o 
   3   7   8       25.16       32.62      1.67 o 
   4   7   8      123.99      119.96      3.45 o 
   5   7   8        1.36        3.46      2.20 o 
   6   7   8        6.89        2.44      2.29 o 
   7   7   8      311.01      314.15     11.59 o 
   0   8   8      488.69      491.32     16.09 o 
   1   8   8      790.90      805.95     15.47 o 
   2   8   8        2.85        3.15      1.23 o 
   3   8   8      641.72      624.26     11.53 o 
   4   8   8       21.00       23.45      1.80 o 
   5   8   8      422.44      412.11     11.40 o 
   6   8   8        1.26        4.59      2.85 o 
   7   8   8        0.10       -0.33      3.21 o 
   1   9   8       12.16        9.97      1.49 o 
   2   9   8       84.56       97.69      4.22 o 
   3   9   8        0.03        2.91      1.48 o 
   4   9   8       33.39       35.12      2.47 o 
   5   9   8        0.89        4.87      2.41 o 
   6   9   8       97.82       89.41      5.24 o 
   7   9   8        2.81        4.19      4.21 o 
   0  10   8       42.41       41.81      3.19 o 
   1  10   8      521.08      492.44     12.14 o 
   2  10   8       11.23       13.45      2.00 o 
   3  10   8      531.45      516.79     12.66 o 
   4  10   8       57.62       51.60      3.66 o 
   5  10   8      325.44      313.84     11.62 o 
   6  10   8        4.47        5.01      3.47 o 
   1  11   8      214.76      195.49      5.59 o 
   2  11   8       83.23       79.36      4.11 o 
   3  11   8        4.64        6.23      2.13 o 
   4  11   8       11.04       11.97      2.63 o 
   5  11   8       19.56       21.89      3.47 o 
   6  11   8        7.41        4.94      4.18 o 
   0  12   8      257.09      241.96      9.64 o 
   1  12   8        9.05       11.49      2.16 o 
   2  12   8       37.13       35.71      3.01 o 
   3  12   8      689.47      687.74     19.06 o 
   4  12   8        2.83        2.97      2.78 o 
   5  12   8       55.95       61.12      5.48 o 
   1  13   8      225.44      198.47      7.80 o 
   2  13   8       17.42       20.41      3.98 o 
   3  13   8      135.99      142.47      8.15 o 
   4  13   8        4.69        3.46      3.40 o 
   5  13   8      103.89      107.58     12.87 o 
   0  14   8        0.05        2.13      3.92 o 
   1  14   8      132.32      158.77      7.52 o 
   2  14   8        7.86        9.08      3.84 o 
   3  14   8        5.87        9.44      3.85 o 
   4  14   8       39.43       40.03      6.00 o 
   1  15   8      243.41      247.76     12.05 o 
   2  15   8       20.23       22.21      4.34 o 
   1   1   9        0.43        2.68      1.02 o 
   2   1   9     2180.99     2153.53     35.23 o 
   3   1   9       67.42       76.84      2.03 o 
   4   1   9     1852.36     1884.89     35.08 o 
   5   1   9      104.05      107.01      3.69 o 
   6   1   9      102.65       98.76      4.29 o 
   7   1   9      149.56      139.96      5.87 o 
   8   1   9        4.13        1.71      3.33 o 
   0   2   9      555.20      557.18      9.91 o 
   1   2   9      971.06     1158.67     16.90 o 
   2   2   9      577.41      522.65     11.89 o 
   3   2   9       31.35       28.30      1.43 o 
   4   2   9       34.44       32.72      1.68 o 
   5   2   9       94.76       93.25      4.28 o 
   6   2   9       97.35      107.03      5.15 o 
   7   2   9       21.30       19.62      2.91 o 
   8   2   9       21.19       14.96      4.83 o 
   1   3   9     2057.21     2228.60     33.23 o 
   2   3   9     1549.98     1529.65     25.02 o 
   3   3   9      229.66      251.57      4.85 o 
   4   3   9      453.55      434.67      8.97 o 
   5   3   9      218.57      211.68      6.93 o 
   6   3   9      142.20      145.62      5.36 o 
   7   3   9        9.91        5.95      2.52 o 
   8   3   9       27.21       21.14      4.64 o 
   0   4   9     4397.01     4156.73    148.76 o 
   1   4   9     1426.95     1529.46     31.41 o 
   2   4   9      293.86      292.97      6.73 o 
   3   4   9     1317.63     1357.99     24.66 o 
   4   4   9        1.96        1.99      1.24 o 
   5   4   9       62.92       67.97      3.29 o 
   6   4   9      205.82      201.48      7.15 o 
   7   4   9      110.34      113.01      5.83 o 
   8   4   9       98.69       95.93      7.82 o 
   1   5   9       85.08       89.46      2.80 o 
   2   5   9       10.11        7.79      1.24 o 
   3   5   9        3.70        1.07      1.19 o 
   4   5   9      288.09      278.46      6.34 o 
   5   5   9      160.82      171.29      5.77 o 
   6   5   9       29.72       39.79      3.83 o 
   7   5   9       18.91       22.03      3.05 o 
   8   5   9        7.88       10.47      4.28 o 
   0   6   9      716.49      645.16     22.48 o 
   1   6   9     1157.02     1099.54     19.07 o 
   2   6   9     1251.88     1245.26     19.34 o 
   3   6   9      341.57      343.29      8.05 o 
   4   6   9      115.27      115.52      3.84 o 
   5   6   9      149.20      151.99      5.75 o 
   6   6   9      180.36      180.47      7.01 o 
   7   6   9       29.91       36.18      4.15 o 
   8   6   9        1.27        5.64      5.26 o 
   1   7   9     2317.29     2285.43     37.80 o 
   2   7   9        2.80        4.78      1.09 o 
   3   7   9      131.92      140.19      3.86 o 
   4   7   9      219.07      222.54      6.16 o 
   5   7   9        8.85        7.66      2.05 o 
   6   7   9       28.72       25.36      2.99 o 
   7   7   9      122.17      116.75      6.58 o 
   0   8   9     1357.77     1311.39     35.27 o 
   1   8   9     1128.84     1095.22     22.90 o 
   2   8   9        1.02        0.99      1.10 o 
   3   8   9      103.92       83.31      3.07 o 
   4   8   9       13.76       19.36      2.00 o 
   5   8   9       21.30       20.39      2.05 o 
   6   8   9        8.79       17.65      3.00 o 
   7   8   9        0.27        1.09      3.21 o 
   1   9   9       83.27       86.32      3.20 o 
   2   9   9      432.21      452.72     10.92 o 
   3   9   9      762.27      779.94     17.55 o 
   4   9   9        1.06       -1.07      1.87 o 
   5   9   9      197.67      186.60      6.78 o 
   6   9   9        4.48        2.47      2.90 o 
   7   9   9        2.64        2.91      3.75 o 
   0  10   9       36.27       33.66      4.39 o 
   1  10   9      374.06      361.60      8.69 o 
   2  10   9       43.99       36.91      2.76 o 
   3  10   9      216.66      212.87      6.91 o 
   4  10   9       38.71       34.77      2.96 o 
   5  10   9       38.09       35.24      3.59 o 
   6  10   9       15.94       13.97      4.35 o 
   1  11   9      116.47      125.07      4.97 o 
   2  11   9        2.16        6.64      2.14 o 
   3  11   9       71.24       61.13      3.92 o 
   4  11   9       42.82       49.32      3.83 o 
   5  11   9       33.74       37.21      4.93 o 
   6  11   9        2.49       -0.45      3.51 o 
   0  12   9        4.47        1.20      2.85 o 
   1  12   9       45.13       45.41      2.81 o 
   2  12   9        6.08        2.44      2.79 o 
   3  12   9        2.23        5.09      2.57 o 
   4  12   9        0.26        2.88      3.10 o 
   5  12   9        4.47        5.45      4.26 o 
   1  13   9       46.10       60.18      4.41 o 
   2  13   9        2.41        4.38      3.23 o 
   3  13   9       37.24       43.11      4.85 o 
   4  13   9        0.27        4.66      3.73 o 
   0  14   9        0.04       -1.90      5.21 o 
   1  14   9        2.80        1.03      2.88 o 
   2  14   9        7.90        4.25      3.40 o 
   3  14   9        5.20       10.58      4.14 o 
   1  15   9      136.25      154.40     10.07 o 
   2  15   9        3.67       12.51      6.04 o 
   0   0  10    12208.23    12225.31    384.55 o 
   1   0  10      253.46      353.53     10.76 o 
   2   0  10     3105.03     2875.30     56.29 o 
   3   0  10       20.28       17.48      1.38 o 
   4   0  10       17.08       21.29      2.91 o 
   5   0  10      368.53      363.63     12.04 o 
   6   0  10      186.50      191.15     10.83 o 
   7   0  10        1.73        4.06      3.64 o 
   8   0  10      148.70      138.65     12.58 o 
   1   1  10      215.18      263.37      4.20 o 
   2   1  10      716.37      748.75     13.08 o 
   3   1  10      351.36      376.03      6.46 o 
   4   1  10       70.14       61.09      2.75 o 
   5   1  10        1.09        4.21      1.64 o 
   6   1  10       37.07       47.80      4.12 o 
   7   1  10       58.86       58.44      4.57 o 
   8   1  10        9.02       11.58      3.75 o 
   0   2  10     2756.36     2652.80     50.67 o 
   1   2  10      383.05      466.24      7.26 o 
   2   2  10     2105.34     2082.45     34.76 o 
   3   2  10       45.64       50.10      2.20 o 
   4   2  10        0.04        4.14      1.48 o 
   5   2  10       35.93       46.76      4.07 o 
   6   2  10      325.88      334.27     11.22 o 
   7   2  10        2.35        4.77      3.25 o 
   8   2  10      116.09      103.03      8.10 o 
   1   3  10      103.07      123.60      2.68 o 
   2   3  10      492.37      463.04      7.85 o 
   3   3  10       86.10      106.79      2.87 o 
   4   3  10     1045.32     1044.06     20.47 o 
   5   3  10        4.96        2.97      2.01 o 
   6   3  10      143.88      152.02      6.26 o 
   7   3  10       26.18       28.24      3.53 o 
   8   3  10        3.24       -0.61      3.71 o 
   0   4  10     1642.08     1675.59     37.78 o 
   1   4  10      141.30      169.44      3.85 o 
   2   4  10       70.69       58.48      2.07 o 
   3   4  10       38.64       39.06      2.00 o 
   4   4  10       15.22       18.03      1.83 o 
   5   4  10       44.15       48.08      3.12 o 
   6   4  10      194.00      201.81      7.20 o 
   7   4  10        0.43        8.19      3.39 o 
   8   4  10        0.67       -0.69      3.71 o 
   1   5  10        2.26        3.14      1.27 o 
   2   5  10      703.58      755.78     13.43 o 
   3   5  10        3.52        4.64      1.38 o 
   4   5  10      776.90      745.12     15.67 o 
   5   5  10       40.72       35.21      3.02 o 
   6   5  10       57.33       56.30      3.56 o 
   7   5  10      147.83      149.35      6.91 o 
   8   5  10       59.83       59.24      7.15 o 
   0   6  10      739.06      666.42     14.59 o 
   1   6  10       10.26       11.00      1.23 o 
   2   6  10       65.92       68.80      3.41 o 
   3   6  10      283.11      299.61      6.91 o 
   4   6  10       72.48       70.86      3.14 o 
   5   6  10      165.14      161.58      6.11 o 
   6   6  10       24.86       27.01      3.07 o 
   7   6  10       24.64       25.96      4.15 o 
   1   7  10      536.50      502.61      8.87 o 
   2   7  10     2323.28     2340.22     44.55 o 
   3   7  10       82.78       73.83      2.86 o 
   4   7  10      224.08      238.66      8.86 o 
   5   7  10      243.75      245.67      7.86 o 
   6   7  10        0.01        1.67      2.30 o 
   7   7  10        3.01        2.01      2.77 o 
   0   8  10     1168.62     1071.90     29.99 o 
   1   8  10      214.86      177.04      4.48 o 
   2   8  10      128.19      126.11      3.64 o 
   3   8  10      315.27      284.65      6.76 o 
   4   8  10      295.70      260.95      7.01 o 
   5   8  10        0.78        2.81      2.26 o 
   6   8  10        0.60        1.89      2.70 o 
   7   8  10        1.16       -0.87      3.54 o 
   1   9  10        1.36        5.67      1.53 o 
   2   9  10        0.64       -0.22      1.55 o 
   3   9  10       40.29       42.41      2.84 o 
   4   9  10      941.65      982.21     23.76 o 
   5   9  10       45.49       51.43      4.40 o 
   6   9  10       31.94       30.46      3.92 o 
   0  10  10        1.92        1.11      2.48 o 
   1  10  10        1.85        5.20      1.73 o 
   2  10  10      740.10      767.99     19.97 o 
   3  10  10      557.60      540.04     19.02 o 
   4  10  10       48.81       54.56      3.96 o 
   5  10  10       33.75       42.73      4.84 o 
   6  10  10      164.98      165.78      9.35 o 
   1  11  10       87.55       77.21      3.50 o 
   2  11  10       48.97       50.94      3.49 o 
   3  11  10       35.28       40.46      3.31 o 
   4  11  10       76.26       65.59      4.45 o 
   5  11  10      157.45      145.41      8.01 o 
   0  12  10      621.27      653.67     23.95 o 
   1  12  10      142.40      135.77      5.70 o 
   2  12  10        0.05        1.16      2.38 o 
   3  12  10        0.50        5.79      2.34 o 
   4  12  10       13.99       15.64      4.80 o 
   5  12  10       24.14       14.85      5.00 o 
   1  13  10      181.65      181.42      8.48 o 
   2  13  10       71.58       87.11      6.01 o 
   3  13  10        4.95        1.86      3.27 o 
   4  13  10       18.67       17.02      4.49 o 
   0  14  10        0.02        3.71      6.67 o 
   1  14  10       33.35       46.78      5.77 o 
   2  14  10        2.31        7.17      3.44 o 
   3  14  10        2.55        3.66      3.78 o 
   1  15  10       14.04       20.12      5.61 o 
   1   1  11       40.27       33.10      1.48 o 
   2   1  11        7.81       11.11      1.02 o 
   3   1  11       25.60       27.77      2.33 o 
   4   1  11        1.98        3.44      1.91 o 
   5   1  11      128.50      121.93      5.41 o 
   6   1  11       63.61       69.27      4.57 o 
   7   1  11        7.63       14.40      3.15 o 
   8   1  11       54.75       64.36      7.10 o 
   0   2  11       16.21       12.89      1.88 o 
   1   2  11        0.05        5.02      1.01 o 
   2   2  11       61.53       66.18      2.33 o 
   3   2  11       74.89       67.30      2.20 o 
   4   2  11      126.05      120.88      3.77 o 
   5   2  11        7.22        8.14      2.72 o 
   6   2  11       90.56       90.52      5.07 o 
   7   2  11        7.69        8.05      3.07 o 
   8   2  11        1.77        2.01      3.91 o 
   1   3  11      381.57      393.30      9.44 o 
   2   3  11       69.64       66.76      3.07 o 
   3   3  11        8.58       11.48      1.51 o 
   4   3  11      231.73      224.06      6.36 o 
   5   3  11        8.41       15.00      2.38 o 
   6   3  11       72.86       85.87      5.04 o 
   7   3  11      123.99      115.88      6.17 o 
   8   3  11       49.71       46.42      5.98 o 
   0   4  11       91.50      105.88      3.35 o 
   1   4  11      331.62      337.58      6.18 o 
   2   4  11        9.96       10.88      1.52 o 
   3   4  11      337.06      316.18      7.54 o 
   4   4  11      272.46      266.48      6.77 o 
   5   4  11      288.80      295.86      8.68 o 
   6   4  11        4.51        3.45      2.21 o 
   7   4  11       10.32       16.09      3.22 o 
   8   4  11       83.39       73.18     19.79 o 
   1   5  11        1.77        4.35      1.17 o 
   2   5  11     1147.82     1156.14     20.99 o 
   3   5  11        0.24        1.16      1.95 o 
   4   5  11      343.12      373.21      8.49 o 
   5   5  11      135.66      118.97      4.80 o 
   6   5  11      262.20      244.04      9.10 o 
   7   5  11       18.09       19.33      3.89 o 
   0   6  11      860.75      770.17     26.16 o 
   1   6  11      190.61      178.19      4.13 o 
   2   6  11      639.91      652.90     13.45 o 
   3   6  11     1828.28     1826.77     38.74 o 
   4   6  11      659.49      644.42     15.05 o 
   5   6  11      238.19      238.56      7.79 o 
   6   6  11       85.34       86.01      4.95 o 
   7   6  11       24.40       17.27      3.75 o 
   1   7  11     1153.39     1093.38     19.91 o 
   2   7  11        0.64        1.88      1.55 o 
   3   7  11      348.53      351.75      8.72 o 
   4   7  11       89.27       85.08      3.57 o 
   5   7  11      186.35      176.59      6.59 o 
   6   7  11      168.11      150.66      6.46 o 
   7   7  11       38.48       37.37      5.08 o 
   0   8  11     1913.41     1828.10     51.87 o 
   1   8  11      406.93      395.74      8.76 o 
   2   8  11        0.35       -0.19      1.85 o 
   3   8  11      127.12      129.86      4.29 o 
   4   8  11        0.82        2.10      1.84 o 
   5   8  11        2.84        2.94      2.17 o 
   6   8  11       53.40       59.99      4.94 o 
   1   9  11     2042.49     2048.69     53.53 o 
   2   9  11      976.84      937.37     23.09 o 
   3   9  11        1.45        2.70      2.14 o 
   4   9  11        4.76        9.45      2.68 o 
   5   9  11      142.91      140.21      7.10 o 
   6   9  11        8.23        7.67      4.47 o 
   0  10  11      433.30      331.27     11.68 o 
   1  10  11      173.27      164.66      6.15 o 
   2  10  11       88.80       84.78      4.43 o 
   3  10  11       91.29       81.94      4.45 o 
   4  10  11      217.14      214.20      8.77 o 
   5  10  11       14.71       17.20      5.03 o 
   6  10  11       10.48       16.78      4.18 o 
   1  11  11      285.27      288.25      9.06 o 
   2  11  11       50.95       39.64      3.39 o 
   3  11  11       31.63       33.67      3.43 o 
   4  11  11      140.78      136.84      6.88 o 
   5  11  11      112.02      107.05      7.33 o 
   0  12  11        0.03        4.08      3.55 o 
   1  12  11       42.27       40.85      3.06 o 
   2  12  11        1.26        1.45      2.57 o 
   3  12  11      192.19      180.26      7.79 o 
   4  12  11       80.41       70.65      6.41 o 
   1  13  11       63.35       71.59      6.63 o 
   2  13  11       17.40       16.36      3.74 o 
   3  13  11        3.11        5.76      3.74 o 
   0  14  11        0.64        8.64      7.00 o 
   1  14  11       27.09       28.06      5.16 o 
   2  14  11       44.10       56.00      6.00 o 
   0   0  12     7083.39     7171.85    231.54 o 
   1   0  12      205.72      201.86      5.14 o 
   2   0  12     1975.01     2001.70     76.17 o 
   3   0  12      162.51      150.12      5.57 o 
   4   0  12       44.00       57.79      7.27 o 
   5   0  12      681.66      703.79     27.42 o 
   6   0  12      982.13      974.47     42.02 o 
   7   0  12       40.22       44.06      5.06 o 
   8   0  12       74.57       74.80      8.91 o 
   1   1  12        6.24        5.30      1.02 o 
   2   1  12      256.54      256.96      6.55 o 
   3   1  12      113.03      118.69      3.68 o 
   4   1  12      573.85      566.80     14.97 o 
   5   1  12        4.49        9.96      2.47 o 
   6   1  12       30.40       31.92      3.62 o 
   7   1  12      153.00      145.27      7.22 o 
   8   1  12       69.99       49.15      5.66 o 
   0   2  12     3476.94     3395.75     72.27 o 
   1   2  12      286.20      286.41      5.22 o 
   2   2  12      368.27      354.21      6.44 o 
   3   2  12      644.81      646.10     11.81 o 
   4   2  12      261.77      253.39      6.38 o 
   5   2  12        6.00        7.69      2.38 o 
   6   2  12       87.99       87.13      5.36 o 
   7   2  12        4.14        1.24      2.72 o 
   8   2  12        3.70       -3.00     10.20 o 
   1   3  12     1103.74     1063.52     17.66 o 
   2   3  12     2979.31     3060.49     61.73 o 
   3   3  12       19.77       24.71      1.88 o 
   4   3  12      686.56      692.59     15.56 o 
   5   3  12       80.41       82.58      3.94 o 
   6   3  12        9.16       10.12      2.46 o 
   7   3  12       28.01       36.35      4.40 o 
   0   4  12      859.17      863.58     23.41 o 
   1   4  12      109.85      114.96      3.13 o 
   2   4  12        2.38        5.93      1.45 o 
   3   4  12       24.33       26.94      1.95 o 
   4   4  12       77.16       74.29      3.39 o 
   5   4  12        6.16        2.90      2.21 o 
   6   4  12       40.15       45.59      4.57 o 
   7   4  12       22.70       36.36      4.42 o 
   1   5  12      661.99      648.58     12.35 o 
   2   5  12      105.90      105.06      3.27 o 
   3   5  12      166.70      157.59      4.53 o 
   4   5  12       75.04       77.17      3.63 o 
   5   5  12      257.95      258.44      8.39 o 
   6   5  12        0.82        1.92      2.36 o 
   7   5  12       40.27       42.62      4.34 o 
   0   6  12      228.29      222.04      7.45 o 
   1   6  12       11.42        9.16      2.13 o 
   2   6  12        0.29        3.46      1.55 o 
   3   6  12      434.44      419.61     10.20 o 
   4   6  12      295.07      275.27      7.88 o 
   5   6  12       49.95       48.12      3.83 o 
   6   6  12        0.38        0.25      2.46 o 
   7   6  12        0.32        3.30      3.43 o 
   1   7  12      289.65      279.81      6.96 o 
   2   7  12      494.13      454.53      9.77 o 
   3   7  12        9.87       10.39      1.99 o 
   4   7  12       61.44       66.48      3.36 o 
   5   7  12        0.04        2.69      2.36 o 
   6   7  12      159.22      137.64      6.54 o 
   7   7  12       69.44       71.89      6.32 o 
   0   8  12     1651.28     1576.41     57.55 o 
   1   8  12      280.06      258.78      7.28 o 
   2   8  12        3.60       10.09      1.87 o 
   3   8  12      160.87      168.87      4.85 o 
   4   8  12      233.37      221.94      7.55 o 
   5   8  12      162.35      158.93      6.48 o 
   6   8  12        6.30        1.92      2.99 o 
   1   9  12        0.83        3.76      2.23 o 
   2   9  12      899.29      898.99     22.57 o 
   3   9  12        1.15        1.69      2.42 o 
   4   9  12        0.60        2.26      2.66 o 
   5   9  12       54.01       51.76      4.93 o 
   6   9  12        5.16        3.48      3.45 o 
   0  10  12      550.30      549.38     23.17 o 
   1  10  12       32.22       41.97      3.31 o 
   2  10  12       57.00       56.36      3.69 o 
   3  10  12      353.95      334.77     11.01 o 
   4  10  12        2.08        2.41      2.89 o 
   5  10  12       48.43       49.93      5.16 o 
   1  11  12       24.78       27.65      2.99 o 
   2  11  12       11.14       21.10      4.36 o 
   3  11  12       12.44        8.27      3.12 o 
   4  11  12      118.65      113.84      6.75 o 
   5  11  12       14.42       15.48      3.96 o 
   0  12  12      131.20      146.48      9.91 o 
   1  12  12       59.81       60.29      5.03 o 
   2  12  12       98.86       83.83      5.75 o 
   3  12  12       88.85       92.24      5.81 o 
   4  12  12      107.10       96.32      7.22 o 
   1  13  12       88.37       96.22      7.08 o 
   2  13  12      135.21      131.13      8.85 o 
   3  13  12        0.42        0.84      4.17 o 
   0  14  12       96.19       98.36     11.95 o 
   1  14  12        0.02        2.97      4.10 o 
   1   1  13       78.69       78.22      2.31 o 
   2   1  13     2006.83     2029.56     39.78 o 
   3   1  13      311.94      320.28      7.79 o 
   4   1  13     1807.00     1834.14     47.97 o 
   5   1  13       16.69       22.17      2.94 o 
   6   1  13       81.18       72.74      4.53 o 
   7   1  13       31.07       24.67      4.39 o 
   0   2  13      796.60      825.53     25.08 o 
   1   2  13      629.68      614.00     10.63 o 
   2   2  13      622.52      599.45     10.92 o 
   3   2  13      275.79      275.01      6.35 o 
   4   2  13       29.67       36.20      3.03 o 
   5   2  13      172.29      161.40      6.64 o 
   6   2  13      210.44      209.09      8.63 o 
   7   2  13       21.61       31.92      4.11 o 
   1   3  13       93.30       90.56      3.83 o 
   2   3  13     1260.93     1184.09     21.61 o 
   3   3  13      696.49      682.34     14.17 o 
   4   3  13      316.91      319.13      8.10 o 
   5   3  13       25.23       34.75      3.26 o 
   6   3  13       49.38       48.24      4.21 o 
   7   3  13        5.16        9.26      3.45 o 
   0   4  13     3792.98     3729.64    108.65 o 
   1   4  13     1037.20     1052.77     18.95 o 
   2   4  13      378.78      388.43      8.15 o 
   3   4  13       13.00       17.27      2.23 o 
   4   4  13      267.90      266.78      7.34 o 
   5   4  13       18.08       22.74      2.99 o 
   6   4  13       58.22       70.07      5.28 o 
   7   4  13        0.26       -2.19      3.08 o 
   1   5  13      299.94      305.38      6.63 o 
   2   5  13      127.76      133.23      4.00 o 
   3   5  13      230.51      250.42      7.12 o 
   4   5  13      195.56      192.21      5.87 o 
   5   5  13       32.01       39.77      4.22 o 
   6   5  13      183.34      189.43      8.61 o 
   7   5  13        2.18        5.20      3.01 o 
   0   6  13      363.98      371.04     17.75 o 
   1   6  13      329.38      324.84      8.11 o 
   2   6  13      490.94      501.16     11.99 o 
   3   6  13       28.45       31.78      2.36 o 
   4   6  13      120.37      113.53      4.70 o 
   5   6  13        0.23        0.15      2.17 o 
   6   6  13      277.34      272.45     11.28 o 
   7   6  13        8.66        9.29      4.13 o 
   1   7  13      176.65      177.11      4.65 o 
   2   7  13       71.61       75.27      3.19 o 
   3   7  13        4.02        6.24      1.82 o 
   4   7  13       32.61       42.03      3.17 o 
   5   7  13        4.93        7.57      3.10 o 
   6   7  13       17.62       19.78      3.95 o 
   0   8  13      960.66     1051.65     38.35 o 
   1   8  13        1.95        1.68      1.62 o 
   2   8  13      223.62      213.20      6.10 o 
   3   8  13        0.54        0.79      1.89 o 
   4   8  13       21.67       28.54      3.13 o 
   5   8  13        0.08        3.28      2.70 o 
   6   8  13       10.86       14.86      4.63 o 
   1   9  13      128.67      111.83      4.69 o 
   2   9  13       74.59       88.24      4.32 o 
   3   9  13        1.76       -2.04      2.60 o 
   4   9  13       28.00       30.82      3.61 o 
   5   9  13       42.08       43.51      5.01 o 
   0  10  13      234.93      215.35     11.30 o 
   1  10  13       82.50       75.24      6.77 o 
   2  10  13      112.96      122.83      5.37 o 
   3  10  13       72.93       73.36      4.60 o 
   4  10  13       56.71       60.26      5.03 o 
   5  10  13        6.10        6.31      3.82 o 
   1  11  13       28.53       44.48      5.48 o 
   2  11  13      277.32      290.00     11.84 o 
   3  11  13        0.53       -0.93      2.42 o 
   4  11  13      164.53      163.05      9.25 o 
   0  12  13        7.48       11.74      5.30 o 
   1  12  13        0.08        0.49      2.53 o 
   2  12  13       36.19       47.18      4.44 o 
   3  12  13        0.10        1.34      3.04 o 
   1  13  13        0.15        0.49      3.95 o 
   2  13  13       25.22       30.53      5.59 o 
   0   0  14       29.55       29.81      2.76 o 
   1   0  14       36.70       34.77      3.17 o 
   2   0  14      197.74      195.70      7.51 o 
   3   0  14     2942.88     2741.61    166.41 o 
   4   0  14        6.82        4.00      2.89 o 
   5   0  14      225.80      205.17     11.70 o 
   6   0  14       40.76       38.89      5.86 o 
   7   0  14      173.82      178.60     12.58 o 
   1   1  14      414.12      386.47      7.15 o 
   2   1  14       50.64       57.21      2.78 o 
   3   1  14       15.63       18.11      2.36 o 
   4   1  14       12.94       15.11      2.91 o 
   5   1  14      750.72      782.23     24.11 o 
   6   1  14       21.41       23.83      3.70 o 
   7   1  14      182.82      162.67      8.90 o 
   0   2  14     1262.75     1202.51     32.71 o 
   1   2  14      270.48      253.18      5.37 o 
   2   2  14      121.62      113.09      3.23 o 
   3   2  14       12.68       18.81      2.11 o 
   4   2  14        0.01        3.22      2.93 o 
   5   2  14      193.73      188.28      7.37 o 
   6   2  14        7.97        9.85      3.12 o 
   7   2  14        0.03       -0.91      3.20 o 
   1   3  14      760.79      698.96     12.41 o 
   2   3  14      134.35      132.16      3.84 o 
   3   3  14       29.82       27.62      2.09 o 
   4   3  14        0.58        3.29      2.09 o 
   5   3  14       74.39       77.84      4.80 o 
   6   3  14        1.12        0.20      2.75 o 
   7   3  14      124.50      130.54      7.80 o 
   0   4  14      462.82      463.29     14.25 o 
   1   4  14       83.62       69.77      2.65 o 
   2   4  14      527.44      512.93     10.57 o 
   3   4  14      148.31      132.74      4.27 o 
   4   4  14       23.93       33.54      2.84 o 
   5   4  14       29.72       35.06      3.28 o 
   6   4  14       74.44       78.93      5.25 o 
   7   4  14        3.61        1.90      3.00 o 
   1   5  14      186.82      186.02      4.74 o 
   2   5  14      178.75      196.11      5.50 o 
   3   5  14      135.93      133.74      6.71 o 
   4   5  14      451.26      442.39     16.70 o 
   5   5  14        1.97        9.96      3.61 o 
   6   5  14       60.74       70.28      5.54 o 
   0   6  14       48.11       49.17      3.54 o 
   1   6  14       76.79       68.03      2.80 o 
   2   6  14        3.09        3.09      1.59 o 
   3   6  14        6.67       13.33      2.01 o 
   4   6  14        2.77        5.06      2.02 o 
   5   6  14      400.70      396.52     14.10 o 
   6   6  14        0.21        2.67      3.32 o 
   1   7  14      213.64      203.08      6.28 o 
   2   7  14      309.93      299.37      7.88 o 
   3   7  14        2.89       12.13      2.17 o 
   4   7  14      232.41      219.31      7.16 o 
   5   7  14      101.32       87.60      5.42 o 
   6   7  14       70.53       71.33      5.45 o 
   0   8  14      166.95      168.13     10.22 o 
   1   8  14       56.04       82.71      4.56 o 
   2   8  14       74.35       67.78      3.14 o 
   3   8  14      646.50      617.53     15.78 o 
   4   8  14        0.41        2.88      2.46 o 
   5   8  14        9.75        4.72      3.80 o 
   6   8  14        5.45        5.98      5.45 o 
   1   9  14        6.39       12.80      2.84 o 
   2   9  14       40.57       46.41      3.38 o 
   3   9  14        1.67        1.44      2.16 o 
   4   9  14       45.06       47.01      4.61 o 
   5   9  14        4.11        4.13      3.84 o 
   0  10  14       89.78      107.35      7.93 o 
   1  10  14       76.92       60.54      4.64 o 
   2  10  14       44.58       54.04      4.28 o 
   3  10  14      153.28      146.49      6.27 o 
   4  10  14       11.23       11.80      3.47 o 
   5  10  14       90.94       73.84      8.22 o 
   1  11  14       45.37       46.03      4.18 o 
   2  11  14        3.11        6.23      2.93 o 
   3  11  14        0.69        0.39      3.37 o 
   4  11  14        9.59        4.45      4.01 o 
   0  12  14       97.38       96.49      8.93 o 
   1  12  14       11.33       10.60      3.43 o 
   2  12  14        0.52        4.54      3.25 o 
   3  12  14      113.98      111.87      7.47 o 
   1  13  14       32.17       27.93      5.23 o 
   1   1  15     2472.12     2405.57     49.66 o 
   2   1  15      123.56      136.03      4.45 o 
   3   1  15      124.60      131.26      5.12 o 
   4   1  15      224.54      229.75      8.51 o 
   5   1  15      353.64      360.97     12.95 o 
   6   1  15       19.46       25.83      3.81 o 
   7   1  15       91.65      104.03      6.92 o 
   0   2  15        0.23        7.75      5.19 o 
   1   2  15     2851.44     2746.09     52.30 o 
   2   2  15      143.37      141.58      4.52 o 
   3   2  15     1220.29     1196.22     28.63 o 
   4   2  15        1.55        0.44      2.42 o 
   5   2  15       37.19       38.62      3.57 o 
   6   2  15        5.06        5.61      2.81 o 
   7   2  15       57.85       60.63      5.55 o 
   1   3  15      575.23      517.88     10.38 o 
   2   3  15      303.35      273.81      7.89 o 
   3   3  15      534.07      501.55     12.59 o 
   4   3  15       22.62       29.90      3.58 o 
   5   3  15       26.22       30.33      3.62 o 
   6   3  15        0.04        2.12      2.87 o 
   0   4  15      540.03      518.01     17.61 o 
   1   4  15      263.76      228.77      6.04 o 
   2   4  15        5.54        9.47      1.65 o 
   3   4  15      949.20      961.99     24.12 o 
   4   4  15       16.74       18.99      3.04 o 
   5   4  15      303.88      306.78     11.57 o 
   6   4  15       39.56       40.15      4.34 o 
   1   5  15      207.87      205.06      6.03 o 
   2   5  15        0.15        1.61      1.59 o 
   3   5  15      375.60      356.40     10.10 o 
   4   5  15       13.26       21.90      3.21 o 
   5   5  15      325.74      323.57     12.29 o 
   6   5  15        1.30        1.32      3.19 o 
   0   6  15      109.49      117.61      7.93 o 
   1   6  15      177.72      168.62      5.38 o 
   2   6  15       23.94       28.62      2.26 o 
   3   6  15       11.93        4.71      1.96 o 
   4   6  15       28.01       29.89      3.64 o 
   5   6  15        5.68        8.21      2.88 o 
   6   6  15       30.96       32.91      5.04 o 
   1   7  15      122.32      122.04      7.03 o 
   2   7  15       13.68       10.21      2.17 o 
   3   7  15        1.38        4.31      1.90 o 
   4   7  15        1.04        2.98      2.42 o 
   5   7  15       12.22        8.46      4.38 o 
   6   7  15        1.67        8.70     12.00 o 
   0   8  15        7.59        6.64      2.94 o 
   1   8  15        2.44        2.17      2.21 o 
   2   8  15       30.35       28.99      3.01 o 
   3   8  15       29.80       27.11      2.84 o 
   4   8  15        6.98       11.56      4.40 o 
   5   8  15        6.46        7.14      3.31 o 
   1   9  15      124.23      129.57      6.39 o 
   2   9  15        8.47       11.18      2.71 o 
   3   9  15       22.46       21.39      3.57 o 
   4   9  15       11.97        9.92      3.41 o 
   5   9  15        3.91       13.98      5.62 o 
   0  10  15       13.10       18.59      4.74 o 
   1  10  15        0.69        2.05      3.30 o 
   2  10  15        1.71        9.72      3.19 o 
   3  10  15       36.34       40.88      4.48 o 
   4  10  15        1.35       -1.06      3.46 o 
   1  11  15      250.89      248.09      9.94 o 
   2  11  15       20.90       27.94      4.25 o 
   3  11  15       59.89       58.90      5.67 o 
   0  12  15       36.21       31.08      6.22 o 
   1  12  15        3.47        9.00      3.56 o 
   2  12  15        3.23        4.08      3.58 o 
   0   0  16     1748.88     1854.53     92.55 o 
   1   0  16       30.45       30.15      3.11 o 
   2   0  16        4.01        9.59      3.96 o 
   3   0  16     1375.36     1229.43     59.75 o 
   4   0  16       56.37       48.73      5.76 o 
   5   0  16        2.98        2.42      4.12 o 
   6   0  16       32.96       39.20      6.47 o 
   1   1  16       80.51       74.29      3.21 o 
   2   1  16       13.03       24.26      2.31 o 
   3   1  16      116.16      114.15      4.65 o 
   4   1  16      136.67      136.27      6.20 o 
   5   1  16      453.29      464.49     16.28 o 
   6   1  16      111.92       99.33      6.47 o 
   0   2  16      717.56      675.77     20.15 o 
   1   2  16      446.49      426.20     11.01 o 
   2   2  16     1109.92     1084.27     24.29 o 
   3   2  16        6.21        6.38      2.00 o 
   4   2  16       51.85       53.48      4.62 o 
   5   2  16       23.68       28.14      3.37 o 
   6   2  16      184.36      188.95      9.24 o 
   1   3  16      513.07      490.43     11.41 o 
   2   3  16       11.91       14.87      2.18 o 
   3   3  16      127.43      117.73      4.76 o 
   4   3  16      294.27      289.69      9.88 o 
   5   3  16        0.42        0.61      2.47 o 
   6   3  16        0.73        4.88      3.68 o 
   0   4  16     2098.51     2143.52     67.65 o 
   1   4  16      317.25      306.82      9.82 o 
   2   4  16      342.53      334.48      8.83 o 
   3   4  16       72.27       73.01      3.57 o 
   4   4  16       38.37       41.31      3.62 o 
   5   4  16       39.14       43.85      4.46 o 
   6   4  16       46.35       45.90      4.62 o 
   1   5  16       46.07       44.76      3.03 o 
   2   5  16     1175.69     1143.61     24.38 o 
   3   5  16      149.48      154.83      5.55 o 
   4   5  16      406.16      410.78     13.78 o 
   5   5  16        0.42        1.68      2.74 o 
   6   5  16       47.12       55.06      5.28 o 
   0   6  16        0.13        2.56      2.69 o 
   1   6  16        8.58        7.93      1.94 o 
   2   6  16       15.27       15.78      2.06 o 
   3   6  16        2.90       10.24      2.70 o 
   4   6  16       19.33       20.01      3.71 o 
   5   6  16       93.49       98.35      6.34 o 
   1   7  16        0.46        1.00      1.85 o 
   2   7  16      333.92      344.89      9.85 o 
   3   7  16        3.98        5.60      2.30 o 
   4   7  16      679.17      683.90     23.96 o 
   5   7  16       12.71        9.56      4.03 o 
   0   8  16      118.21       90.36      7.41 o 
   1   8  16       20.14       10.33      2.81 o 
   2   8  16      170.39      174.88      7.46 o 
   3   8  16        4.08        4.08      2.66 o 
   4   8  16        0.07        0.93      4.77 o 
   5   8  16       18.65       18.57      6.00 o 
   1   9  16       13.23       15.48      3.10 o 
   2   9  16      212.54      237.92     10.01 o 
   3   9  16        1.62        5.05      3.15 o 
   4   9  16        1.94        9.43      5.07 o 
   0  10  16      657.56      710.81     39.48 o 
   1  10  16        0.70        1.40      2.80 o 
   2  10  16        3.78        4.16      3.66 o 
   3  10  16       15.99       12.15      3.44 o 
   1  11  16       32.51       33.96      4.16 o 
   2  11  16       82.27       72.73      5.99 o 
   0  12  16        0.46        5.09      4.49 o 
   1  12  16        0.89        8.26      5.28 o 
   1   1  17      146.40      148.94      5.37 o 
   2   1  17       88.47       93.08      4.80 o 
   3   1  17       18.56       19.09      2.38 o 
   4   1  17      247.73      240.95      9.21 o 
   5   1  17       28.00       37.08      3.82 o 
   6   1  17       20.23       28.77      4.20 o 
   0   2  17       65.91       52.67      5.99 o 
   1   2  17        3.90        8.93      2.16 o 
   2   2  17       95.23       79.72      3.43 o 
   3   2  17      155.90      161.95      6.78 o 
   4   2  17        0.48        0.82      2.43 o 
   5   2  17       74.36       69.01      5.59 o 
   6   2  17        0.57        6.43      3.56 o 
   1   3  17        0.09       -1.76      1.99 o 
   2   3  17      544.07      504.85     13.97 o 
   3   3  17       67.92       64.69      3.57 o 
   4   3  17       60.29       65.32      4.75 o 
   5   3  17        6.52        6.30      3.50 o 
   6   3  17       76.50       76.47      5.87 o 
   0   4  17     1010.58      889.11     29.32 o 
   1   4  17      136.80      124.80      4.42 o 
   2   4  17        4.27       10.88      2.47 o 
   3   4  17       92.52       90.45      5.13 o 
   4   4  17        0.05        2.08      2.70 o 
   5   4  17       31.23       30.57      4.02 o 
   6   4  17        0.03       -2.40     11.40 o 
   1   5  17       79.10       73.14      3.65 o 
   2   5  17        0.44        5.37      2.13 o 
   3   5  17       14.51       19.95      2.93 o 
   4   5  17      354.89      336.09     13.86 o 
   5   5  17        5.65        9.78      4.07 o 
   0   6  17      198.64      210.24      9.49 o 
   1   6  17       27.74       34.87      3.00 o 
   2   6  17      445.28      415.55     12.20 o 
   3   6  17      149.78      139.91      6.10 o 
   4   6  17       12.73        9.51      3.34 o 
   5   6  17        3.75        1.60      4.09 o 
   1   7  17      152.49      137.18      5.35 o 
   2   7  17       73.90       80.34      4.91 o 
   3   7  17        4.75       10.66      3.13 o 
   4   7  17       56.13       44.64      5.92 o 
   5   7  17       48.18       49.71      9.88 o 
   0   8  17      783.61      846.81     35.76 o 
   1   8  17        0.15        3.56      3.11 o 
   2   8  17       81.83       77.14      4.87 o 
   3   8  17       16.04       20.27      4.46 o 
   4   8  17       80.99       79.82      7.05 o 
   1   9  17      157.08      143.15      7.27 o 
   2   9  17      252.68      272.78     10.64 o 
   3   9  17       21.18       29.06      5.01 o 
   0  10  17        2.51        1.93      3.78 o 
   1  10  17        8.76       17.18      3.90 o 
   2  10  17       35.51       44.91      4.63 o 
   3  10  17       11.75       13.37      5.59 o 
   1  11  17      226.99      208.79     10.03 o 
   0   0  18       22.64       21.28      4.99 o 
   1   0  18      101.86       96.62      7.06 o 
   2   0  18        5.44        9.46      2.99 o 
   3   0  18      415.95      417.20     16.70 o 
   4   0  18       16.51       11.60      3.92 o 
   5   0  18       89.73       79.37      8.51 o 
   1   1  18      104.71       97.18      4.76 o 
   2   1  18       14.67       20.28      2.56 o 
   3   1  18        4.82        7.34      2.85 o 
   4   1  18        0.00        8.46      5.11 o 
   5   1  18        4.90        9.30      3.88 o 
   0   2  18       85.52      111.82      7.36 o 
   1   2  18       34.66       45.38      3.04 o 
   2   2  18        7.34       14.01      2.94 o 
   3   2  18      171.91      171.68      6.15 o 
   4   2  18        3.52        5.92      2.70 o 
   5   2  18       35.97       37.70      4.41 o 
   1   3  18      347.53      351.53     10.08 o 
   2   3  18        0.02        2.32      1.94 o 
   3   3  18       49.41       44.35      3.37 o 
   4   3  18        5.74        7.57      2.78 o 
   5   3  18       63.12       64.20      5.33 o 
   0   4  18      256.23      255.82     10.43 o 
   1   4  18       33.20       34.52      3.27 o 
   2   4  18        7.99        8.30      2.58 o 
   3   4  18        0.49        3.21      2.51 o 
   4   4  18       12.11       14.20      3.73 o 
   5   4  18       10.47       11.78      3.66 o 
   1   5  18      400.10      391.36     12.08 o 
   2   5  18      186.12      208.47      7.60 o 
   3   5  18        2.83        5.81      3.03 o 
   4   5  18       21.90       27.18      4.23 o 
   5   5  18       58.94       67.27      6.25 o 
   0   6  18       95.32      103.84      6.83 o 
   1   6  18       71.34       73.35      4.21 o 
   2   6  18        0.37       -2.43      2.65 o 
   3   6  18       75.32       81.55      5.21 o 
   4   6  18        6.41        3.30      3.73 o 
   1   7  18      106.69      105.45      5.29 o 
   2   7  18        4.25        4.01      3.09 o 
   3   7  18        3.37        0.38      3.97 o 
   4   7  18        1.84       -1.69      3.58 o 
   0   8  18      112.05      129.87      9.39 o 
   1   8  18       57.22       76.18      5.29 o 
   2   8  18        6.77        6.94      3.78 o 
   3   8  18      217.98      210.59     12.56 o 
   1   9  18        4.85        7.00      3.16 o 
   2   9  18       75.21       84.52      6.41 o 
   3   9  18        0.92        3.13      3.99 o 
   0  10  18       82.72      105.49      8.84 o 
   1  10  18       51.13       45.24      5.83 o 
   1   1  19       24.81       25.82      3.10 o 
   2   1  19      289.02      303.32     10.55 o 
   3   1  19        0.02        2.44      3.12 o 
   4   1  19      279.93      279.27     11.08 o 
   5   1  19        1.37       -0.28      3.34 o 
   0   2  19       36.45       33.31      5.34 o 
   1   2  19       14.24       15.26      2.67 o 
   2   2  19       22.57       32.47      3.26 o 
   3   2  19       12.88       18.23      3.62 o 
   4   2  19        0.27       -2.20      3.22 o 
   5   2  19        5.13        6.09      3.66 o 
   1   3  19       95.62       99.63      4.94 o 
   2   3  19      379.05      393.34     12.33 o 
   3   3  19       21.95       21.29      3.32 o 
   4   3  19      244.73      229.71     10.81 o 
   5   3  19       31.52       37.30      5.30 o 
   0   4  19      603.85      605.77     29.87 o 
   1   4  19        0.21        2.55      2.59 o 
   2   4  19      142.15      142.39      6.01 o 
   3   4  19       88.39       81.46      6.07 o 
   4   4  19       20.04       17.97      4.24 o 
   1   5  19       29.28       27.48      3.09 o 
   2   5  19       49.64       42.44      3.93 o 
   3   5  19        5.15        0.27      2.78 o 
   4   5  19       31.91       26.56      5.27 o 
   0   6  19      693.38      670.47     30.18 o 
   1   6  19       42.36       30.93      3.46 o 
   2   6  19      183.06      172.68      7.38 o 
   3   6  19      132.09      125.13      7.36 o 
   4   6  19       34.92       42.74      6.34 o 
   1   7  19       64.75       91.16     11.44 o 
   2   7  19       71.88       78.21      7.30 o 
   3   7  19       11.71       16.00      4.42 o 
   0   8  19       68.51       64.45      9.44 o 
   1   8  19       12.57       20.13      5.34 o 
   2   8  19       73.82       65.47      6.28 o 
   1   9  19       52.03       65.11      6.08 o 
   0   0  20     1557.54     1644.62     99.59 o 
   1   0  20      235.19      284.46     15.52 o 
   2   0  20      111.53      114.04      9.61 o 
   3   0  20       50.23       55.07      8.36 o 
   4   0  20        4.11        0.73      4.99 o 
   1   1  20       99.24      108.06      5.52 o 
   2   1  20      108.63      121.97      6.27 o 
   3   1  20       24.83       31.36      4.42 o 
   4   1  20        2.53        5.68      4.47 o 
   0   2  20      162.28      173.48     10.60 o 
   1   2  20        9.19       12.61      3.83 o 
   2   2  20      357.97      331.39     12.08 o 
   3   2  20       29.12       38.88      4.99 o 
   4   2  20        2.33        4.63      3.96 o 
   1   3  20       93.13       97.13      5.60 o 
   2   3  20       40.39       51.35      4.53 o 
   3   3  20       14.01       12.15      3.44 o 
   4   3  20      224.72      214.49     12.19 o 
   0   4  20      213.19      185.95     14.63 o 
   1   4  20        5.91        5.62      3.18 o 
   2   4  20       10.28        8.36      3.21 o 
   3   4  20       12.82       10.94      3.59 o 
   4   4  20        9.63       13.17      4.66 o 
   1   5  20       41.74       47.45      4.56 o 
   2   5  20      217.81      199.64      9.05 o 
   3   5  20        2.20        1.00      2.74 o 
   0   6  20        4.48        7.26      4.61 o 
   1   6  20        6.60        8.17      4.48 o 
   2   6  20        7.53        8.96      4.43 o 
   3   6  20      136.57      155.83     12.52 o 
   1   7  20        1.38       -1.87      4.10 o 
   2   7  20       74.14       71.90      6.74 o 
   0   8  20        8.22       18.68      8.93 o 
   1   8  20       55.46       59.35      6.30 o 
   1   1  21      184.16      185.46      8.26 o 
   2   1  21        0.99        5.26      2.95 o 
   3   1  21        1.60        6.47      5.27 o 
   0   2  21        0.18       -1.56      4.02 o 
   1   2  21       31.51       34.44      4.15 o 
   2   2  21       30.64       32.91      4.01 o 
   3   2  21      166.87      171.31      7.69 o 
   1   3  21       31.19       37.45      3.98 o 
   2   3  21        1.60        4.64      3.57 o 
   3   3  21        9.22       12.57      4.38 o 
   0   4  21       10.15        7.69      4.63 o 
   1   4  21       47.44       72.42      5.41 o 
   2   4  21        3.04        7.24      3.64 o 
   3   4  21      197.47      188.30     10.46 o 
   1   5  21        9.85       11.92      3.62 o 
   2   5  21        0.05       -0.91      3.86 o 
   0   6  21        0.70        5.30      5.54 o 
   1   6  21      180.04      181.07     10.87 o 
   0   0  22      145.02      120.14     16.20 o 
   1   0  22      143.71      176.08     11.95 o 
   2   0  22      198.37      195.25     14.30 o 
   1   1  22       41.62       48.92      5.30 o 
   2   1  22        1.68        5.04      4.88 o 
   0   2  22      275.79      278.75     16.44 o 
   1   2  22        0.01       -0.01      2.90 o 
   2   2  22       76.96       69.47      6.35 o 
   1   3  22       65.35       66.60      5.36 o 
   2   3  22       21.61       17.63      4.96 o 
   0   4  22      282.46      345.55     19.86 o 
   1   4  22        5.52        2.15      3.35 o 
                                                 
